# Supplementary material for: Comparison of grain traits and genetic diversity between Chinese and Uruguayan soybeans (Glycine max L.)
Source: Front Plant Sci. 2024 Jul 24;15:1435881. doi: 10.3389/fpls.2024.1435881 (PMC11303235; doi:10.3389/fpls.2024.1435881)
Supplement: Supplementary file 3 [file Table_3.xlsx]

## Sheet: Sheet1
Supplementary Table 1 Information and total SNPs of each accession
No.	Sample_ID	Aceesion	Total Number	Variety name	Hom	Het
CN1	203757420172_R08C01	ZDD14107	91940	5861	87761	4179
CN2	203757420172_R09C01	ZDD14114	93434	莆系430	93083	351
CN3	203757450018_R09C01	ZDD14115	93364	莆系338	92983	381
CN4	203757420172_R04C01	ZDD14117	91220	莆系542	58775	32445
CN5	203757420054_R12C02	ZDD14123	92798	莆豆416	90070	2728
CN6	205600730017_R03C01	ZDD21484	93351	79024	93015	336
CN7	205600730017_R04C01	ZDD21489	93364	玉林豆选	93105	259
CN8	205600730017_R05C01	ZDD21490	91954	D62选	91411	543
CN9	205600730017_R06C01	ZDD21494	85685	4312	66987	18698
CN10	203757420132_R02C01	ZDD21496	93213	22211	92740	473
CN11	203757420170_R09C01	ZDD21498	93365	福豆2号	92975	390
CN12	203757450166_R08C02	ZDD21501	93379	莆豆8号	93002	377
CN13	203757420150_R10C02	ZDD21503	93026	泉豆322	92663	363
CN14	203757450114_R07C01	ZDD21504	93381	泉豆8559	93013	368
CN15	203757450114_R08C01	ZDD21506	93345	泉豆253	92985	360
CN16	205600740047_R08C01	ZDD21507	93349	龙豆4号	92980	369
CN17	203757420027_R08C01	ZDD21512	92448	惠豆8512	89395	3053
CN18	203757420027_R07C01	ZDD21513	93402	惠豆8542	93094	308
CN19	203757420034_R08C01	ZDD21515	93454	泉豆8473－1	93173	281
CN20	203757420054_R12C01	ZDD21517	93281	泉豆86	93004	277
CN21	203550240038_R03C01	ZDD11273	93442	1978-11-01	93158	284
CN22	203757450012_R10C02	ZDD22326	93316	桂11	93055	261
UY1	205600730001_R03C01	Uy908	92985	GZW01	91104	1881
UY2	205600730001_R04C01	Uy909	93267	GZW02	92977	290
UY3	205600730001_R05C01	Uy910	93316	GZW03	92979	337
UY4	205600730001_R06C01	Uy911	93325	GZW04	93083	242
UY5	205600730001_R07C01	Uy912	93372	GZW05	93072	300
UY6	205600730001_R08C01	Uy913	93139	GZW06	92801	338
UY7	205600730001_R09C01	Uy914	93343	GZW07	93045	298
UY8	205600730001_R10C01	Uy915	93176	GZW08	92863	313
UY9	205600730001_R11C01	Uy916	93290	GZW09	92992	298
UY10	205600730001_R12C01	Uy917	93108	GZW10	91054	2054
UY11	205600730001_R01C02	Uy918	93246	GZW11	92885	361
UY12	205600730001_R02C02	Uy919	93141	GZW12	92843	298
UY13	205600730001_R03C02	Uy920	80281	GZW13	68753	11528
UY14	205600730001_R04C02	Uy921	92944	GZW14	92643	301
UY15	205600730001_R05C02	Uy922	93081	GZW15	92785	296
UY16	205600730001_R06C02	Uy923	92475	GZW16	90592	1883
UY17	205600730001_R07C02	Uy924	93162	GZW17	92892	270
UY18	205600730001_R08C02	Uy925	92821	GZW18	90132	2689
UY19	205600730001_R09C02	Uy926	93276	GZW19	92890	386
UY20	205600730018_R02C01	Uy927	93245	GZW20	92896	349
UY21	205600730001_R10C02	Uy928	93264	GZW21	92890	374
UY22	205600730001_R11C02	Uy929	93155	GZW22	92839	316
UY23	205600730001_R12C02	Uy930	93391	GZW23	93100	291
UY24	205600730018_R01C01	Uy931	93239	GZW24	92904	335
