# Supplementary material for: Comparison of grain traits and genetic diversity between Chinese and Uruguayan soybeans (Glycine max L.)
Source: Front Plant Sci. 2024 Jul 24;15:1435881. doi: 10.3389/fpls.2024.1435881 (PMC11303235; doi:10.3389/fpls.2024.1435881)
Supplement: Supplementary file 4 [file Table_4.xlsx]

## Sheet: LD attenuation by half distance
Supplementary Table 2 LD decay rate of soybean germplasm from China and Uruguay
Origin	attenuation by half distance
China	190Kb
Uruguay	320Kb
China+Uruguay	180Kb
