# Supplementary material for: Comparison of grain traits and genetic diversity between Chinese and Uruguayan soybeans (Glycine max L.)
Source: Front Plant Sci. 2024 Jul 24;15:1435881. doi: 10.3389/fpls.2024.1435881 (PMC11303235; doi:10.3389/fpls.2024.1435881)
Supplement: Supplementary file 5 [file Table_5.xlsx]

## Sheet: Sheet1
Supplementary Table 3 GO enrichment analysis of genes in selected region between Chinese and Uruguayan soybeans (padjust<0.01)
Method	Category	GO ID	Description	GeneRatio	BgRatio	pvalue	padj
Fst	BP	GO:0009116	nucleoside metabolic process	15/735	91/25185	5.77e-08	1.33e-05
Fst	BP	GO:1901657	glycosyl compound metabolic process	15/735	91/25185	5.77e-08	1.33e-05
Fst	BP	GO:0006399	tRNA metabolic process	22/735	287/25185	4.1e-05	0.00630165
Fst	BP	GO:0006400	tRNA modification	10/735	74/25185	5.62e-05	0.00647198
AF	BP	GO:0051704	multi-organism process	50/557	245/25185	1.64461e-33	6.8087e-31
AF	BP	GO:0008037	cell recognition	46/557	226/25185	7.59312e-31	5.23925e-29
AF	BP	GO:0009856	pollination	46/557	226/25185	7.59312e-31	5.23925e-29
AF	BP	GO:0009875	pollen-pistil interaction	46/557	226/25185	7.59312e-31	5.23925e-29
AF	BP	GO:0044706	multi-multicellular organism process	46/557	226/25185	7.59312e-31	5.23925e-29
AF	BP	GO:0048544	recognition of pollen	46/557	226/25185	7.59312e-31	5.23925e-29
AF	BP	GO:0000003	reproduction	46/557	240/25185	1.23614e-29	6.39705e-28
AF	BP	GO:0022414	reproductive process	46/557	240/25185	1.23614e-29	6.39705e-28
AF	BP	GO:0032501	multicellular organismal process	47/557	325/25185	1.11505e-24	5.12921e-23
AF	BP	GO:0009116	nucleoside metabolic process	12/557	91/25185	7.84917e-07	2.95414e-05
AF	BP	GO:1901657	glycosyl compound metabolic process	12/557	91/25185	7.84917e-07	2.95414e-05
AF	BP	GO:0065008	regulation of biological quality	24/557	432/25185	3.9683e-05	0.00136906
AF	BP	GO:0005992	trehalose biosynthetic process	10/557	102/25185	8.89844e-05	0.00169987
AF	BP	GO:0005991	trehalose metabolic process	10/557	104/25185	0.000104833	0.00169987
AF	BP	GO:0006536	glutamate metabolic process	4/557	13/25185	0.000144376	0.00169987
AF	BP	GO:0006537	glutamate biosynthetic process	4/557	13/25185	0.000144376	0.00169987
AF	BP	GO:0043650	dicarboxylic acid biosynthetic process	4/557	13/25185	0.000144376	0.00169987
AF	BP	GO:0007015	actin filament organization	6/557	37/25185	0.000147815	0.00169987
AF	BP	GO:0008064	regulation of actin polymerization or depolymerization	6/557	37/25185	0.000147815	0.00169987
AF	BP	GO:0008154	actin polymerization or depolymerization	6/557	37/25185	0.000147815	0.00169987
AF	BP	GO:0030029	actin filament-based process	6/557	37/25185	0.000147815	0.00169987
AF	BP	GO:0030036	actin cytoskeleton organization	6/557	37/25185	0.000147815	0.00169987
AF	BP	GO:0030041	actin filament polymerization	6/557	37/25185	0.000147815	0.00169987
AF	BP	GO:0030832	regulation of actin filament length	6/557	37/25185	0.000147815	0.00169987
AF	BP	GO:0030833	regulation of actin filament polymerization	6/557	37/25185	0.000147815	0.00169987
AF	BP	GO:0032271	regulation of protein polymerization	6/557	37/25185	0.000147815	0.00169987
AF	BP	GO:0032535	regulation of cellular component size	6/557	37/25185	0.000147815	0.00169987
AF	BP	GO:0032956	regulation of actin cytoskeleton organization	6/557	37/25185	0.000147815	0.00169987
AF	BP	GO:0032970	regulation of actin filament-based process	6/557	37/25185	0.000147815	0.00169987
AF	BP	GO:0043254	regulation of protein complex assembly	6/557	37/25185	0.000147815	0.00169987
AF	BP	GO:0051258	protein polymerization	6/557	37/25185	0.000147815	0.00169987
AF	BP	GO:0051493	regulation of cytoskeleton organization	6/557	37/25185	0.000147815	0.00169987
AF	BP	GO:0090066	regulation of anatomical structure size	6/557	37/25185	0.000147815	0.00169987
AF	BP	GO:0097435	supramolecular fiber organization	6/557	37/25185	0.000147815	0.00169987
AF	BP	GO:0110053	regulation of actin filament organization	6/557	37/25185	0.000147815	0.00169987
AF	BP	GO:1902903	regulation of supramolecular fiber organization	6/557	37/25185	0.000147815	0.00169987
AF	BP	GO:0000723	telomere maintenance	17/557	286/25185	0.000236372	0.00250918
AF	BP	GO:0032200	telomere organization	17/557	286/25185	0.000236372	0.00250918
AF	BP	GO:0060249	anatomical structure homeostasis	17/557	286/25185	0.000236372	0.00250918
AF	BP	GO:0046351	disaccharide biosynthetic process	10/557	116/25185	0.000258868	0.0026788
AF	BP	GO:0044087	regulation of cellular component biogenesis	6/557	41/25185	0.000265292	0.0026788
AF	BP	GO:0009607	response to biotic stimulus	4/557	17/25185	0.000447931	0.00412097
AF	BP	GO:0043207	response to external biotic stimulus	4/557	17/25185	0.000447931	0.00412097
AF	BP	GO:0051707	response to other organism	4/557	17/25185	0.000447931	0.00412097
AF	BP	GO:0098542	defense response to other organism	4/557	17/25185	0.000447931	0.00412097
AF	BP	GO:0009312	oligosaccharide biosynthetic process	10/557	126/25185	0.000502631	0.00452368
AF	BP	GO:0042592	homeostatic process	17/557	325/25185	0.00100382	0.00884217
AF	BP	GO:0033043	regulation of organelle organization	6/557	53/25185	0.00108316	0.00934228
pi_WC	BP	GO:0006821	chloride transport	4/126	37/25185	3.47e-05	0.0034
pi_WC	BP	GO:0007186	G protein-coupled receptor signaling pathway	5/126	91/25185	9.54e-05	0.00451361
pi_WC	BP	GO:0006820	anion transport	7/126	224/25185	0.000138172	0.00451361
pi_CW	BP	GO:0006488	dolichol-linked oligosaccharide biosynthetic process	18/201	45/25185	1.13e-26	1.37e-24
pi_CW	BP	GO:0006490	oligosaccharide-lipid intermediate biosynthetic process	18/201	45/25185	1.13e-26	1.37e-24
pi_CW	BP	GO:0006487	protein N-linked glycosylation	18/201	76/25185	6.65e-22	5.38e-20
pi_CW	BP	GO:0006486	protein glycosylation	18/201	194/25185	2.46e-14	8.53e-13
pi_CW	BP	GO:0009100	glycoprotein metabolic process	18/201	194/25185	2.46e-14	8.53e-13
pi_CW	BP	GO:0009101	glycoprotein biosynthetic process	18/201	194/25185	2.46e-14	8.53e-13
pi_CW	BP	GO:0043413	macromolecule glycosylation	18/201	194/25185	2.46e-14	8.53e-13
pi_CW	BP	GO:0070085	glycosylation	18/201	226/25185	3.46e-13	1.05e-11
pi_CW	BP	GO:0007186	G protein-coupled receptor signaling pathway	11/201	91/25185	1.72e-10	4.66e-09
pi_CW	BP	GO:0006400	tRNA modification	10/201	74/25185	3.86e-10	9.38e-09
pi_CW	BP	GO:0044255	cellular lipid metabolic process	19/201	493/25185	1.83e-08	4.04e-07
pi_CW	BP	GO:0008033	tRNA processing	10/201	113/25185	2.55e-08	5.16e-07
pi_CW	BP	GO:0034470	ncRNA processing	11/201	208/25185	9.78e-07	1.83e-05
pi_CW	BP	GO:0009451	RNA modification	10/201	172/25185	1.31e-06	2.27e-05
pi_CW	BP	GO:0000160	phosphorelay signal transduction system	10/201	241/25185	2.56e-05	0.000415026
pi_CW	BP	GO:0035556	intracellular signal transduction	11/201	322/25185	5.99e-05	0.000910422
pi_CW	BP	GO:0006399	tRNA metabolic process	10/201	287/25185	0.000110495	0.00157943
pi_CW	BP	GO:0006528	asparagine metabolic process	3/201	14/25185	0.000170845	0.00218502
pi_CW	BP	GO:0006529	asparagine biosynthetic process	3/201	14/25185	0.000170845	0.00218502
pi_CW	BP	GO:0034660	ncRNA metabolic process	11/201	382/25185	0.000266931	0.00324321
