# Supplementary material for: Comparison of grain traits and genetic diversity between Chinese and Uruguayan soybeans (Glycine max L.)
Source: Front Plant Sci. 2024 Jul 24;15:1435881. doi: 10.3389/fpls.2024.1435881 (PMC11303235; doi:10.3389/fpls.2024.1435881)
Supplement: Supplementary file 6 [file Table_6.xlsx]

## Sheet: Sheet1
Supplementary Table 4 Genes that differentiate between Chinese and Uruguayan soybeans
Method	Gene ID	Symble	Related Traits	Chromosome	Position	Alleles	Effection
FST	Glyma.01G224800	GmWRKY12	Drought	Chr01	55350922	A/G	synonymous SNV
FST	Glyma.19G198600	GmLEA2-96|GmSYP24	Drought	Chr19	45576271	G/A	nonsynonymous SNV
FST	Glyma.04G050200	ELF3/J	Flowering	Chr04	4080056	T/C	nonsynonymous SNV
FST	Glyma.10G221500	GmGI	Flowering	Chr10	45305285	G/A	nonsynonymous SNV
FST	Glyma.19G224200	GmphyA3	Flowering	Chr19	47634330	T/A	stopgain SNV
FST	Glyma.19G194300	GmTFL1b|TFL|TFL1.1|TFL1b	Growth habit	Chr19	45183859	G/A	nonsynonymous SNV
FST	Glyma.05G244100	CETS1|GmMFT|MFTL	Oil content	Chr05	41854422	A/C	nonsynonymous SNV
FST	Glyma.06G010200	GmbZIP123	Oil content	Chr06	801649	T/G	nonsynonymous SNV
FST	Glyma.17G053300	GmDGAT1b	Oil content	Chr17	4054733	A/C	nonsynonymous SNV
FST	Glyma.19G196000	GmSSS1	Seed weight	Chr19	45319624	C/T	synonymous SNV
pi_CW	Glyma.16G150700	GmFT2a	Flowering	Chr16	31114930	G/T	UTR3
pi_WC	Glyma.07G195900	NSF07	Soybean cyst nematode	Chr07	36447402	C/A	nonsynonymous SNV
pi_WC	Glyma.08G108900	GmSHMT08	Soybean cyst nematode	Chr08	8361148	C/G	nonsynonymous SNV
pi_WC	Glyma.11G234500	GmSNAP11	Soybean cyst nematode	Chr11	32969944	C/T	synonymous SNV
pi_WC	Glyma.18G022500	GmSNAP18	Soybean cyst nematode	Chr18	1643660	C/G	nonsynonymous SNV
