# Supplementary material for: Comparison of grain traits and genetic diversity between Chinese and Uruguayan soybeans (Glycine max L.)
Source: Front Plant Sci. 2024 Jul 24;15:1435881. doi: 10.3389/fpls.2024.1435881 (PMC11303235; doi:10.3389/fpls.2024.1435881)
Supplement: Supplementary file 7 [file Table_7.xlsx]

## Sheet: GmMFT
ANNO	nonsynonymous SNV_Glyma.05G244100.Wm82.a2.v1:Glyma.05G244100.1.Wm82.a2.v1:exon3:c.T316G:p.L106V,	Protein	Fat	Origin	Type
#CHROM	Gm05
POS	41854422
REF	A
ALT	C
16NF1005_1006	AA	38.9207	22.297	China	Improved_cultivar
16NF1007_1008	AA	40.7457	20.6063	China	Improved_cultivar
16NF1011_1012	AA	38.1457	22.223	China	Improved_cultivar
16NF1015_1016	AA	38.028	21.5917	China	Improved_cultivar
16NF1017_1018	AA	39.763	21.7983	China	Improved_cultivar
16NF1025_1026	AA	38.289	22.3897	China	Improved_cultivar
16NF1069_1070	AA	38.312	21.728	China	Improved_cultivar
16NF1081_1082	AA	38.5937	23.0537	China	Improved_cultivar
16NF1133_1134	AA	46.864	18.6537	China	Improved_cultivar
16NF1135_1136	AA	41.697	20.996	China	Improved_cultivar
16NF1235_1236	CC	40.9463	20.7137	China	Improved_cultivar
16NF1245_1246	AA	36.5617	23.1507	China	Improved_cultivar
16NF1287_1288	AA	40.8717	20.9427	China	Improved_cultivar
16NF1341_1342	AA	37.302	22.8563	China	Improved_cultivar
16NF1343_1344	AA	38.7717	22.251	China	Improved_cultivar
16NF1349_1350	AA	40.456	21.919	China	Improved_cultivar
16NF1351_1352	AA	36.6593	21.8497	China	Improved_cultivar
16NF1353_1354	AA	38.9127	21.906	China	Improved_cultivar
16NF1355_1356	AA	37.5243	21.5213	China	Improved_cultivar
16NF1363_1364	CC	41.5223	20.1153	China	Improved_cultivar
16NF1383_1384	AA	37.492	23.6443	China	Improved_cultivar
16NF1385_1386	AA	39.1847	21.709	China	Improved_cultivar
16NF1387_1388	AA	38.5113	22.707	China	Improved_cultivar
16NF1389_1390	AA	43.254	20.8823	China	Improved_cultivar
16NF1399_1400	AA	35.6393	23.8363	China	Improved_cultivar
16NF1407	AA	37.5727	21.9523	China	Improved_cultivar
16NF1409	AA	36.1387	23.597	China	Improved_cultivar
16NF1413_1414	AA	37.7467	21.8023	China	Improved_cultivar
16NF1421_1422	AA	36.2873	23.048	China	Improved_cultivar
16NF1441_1442	AA	42.267	20.299	China	Improved_cultivar
16NF1455_1456	AA	35.4947	24.4383	China	Improved_cultivar
16NF1457	AA	36.2033	22.768	China	Improved_cultivar
16NF1477_1478	AA	36.1667	23.554	China	Improved_cultivar
16NF1479	AA	35.68	23.831	China	Improved_cultivar
16NF1483_1484	AA	39.556	21.4763	China	Improved_cultivar
16NF1485_1486	AA	36.9817	22.9627	China	Improved_cultivar
16NF1489_1490	AA	35.2153	23.452	China	Improved_cultivar
16NF1493_1494	AA	42.4327	20.1127	China	Improved_cultivar
16NF1497_1498	AA	36.2097	23.9847	China	Improved_cultivar
16NF1503_1504	AA	37.465	20.9497	China	Improved_cultivar
16NF1507_1508	AA	45.5333	19.9153	China	Improved_cultivar
16NF1517_1518	AA	36.5517	22.9987	China	Improved_cultivar
16NF1519_1520	AA	37.641	22.5807	China	Improved_cultivar
16NF1521_1522	AA	34.7723	24.02	China	Improved_cultivar
16NF1523_1524	AA	35.1013	23.4627	China	Improved_cultivar
16NF1525_1526	AA	38.2217	22.079	China	Improved_cultivar
16NF1527_1528	AA	33.6897	24.5103	China	Improved_cultivar
16NF1531_1532	AA	36.9597	22.2647	China	Improved_cultivar
16NF1535_1536	AA	37.2303	23.6927	China	Improved_cultivar
16NF1537_1538	AA	37.3317	22.6817	China	Improved_cultivar
16NF1539_1540	AA	37.921	22.941	China	Improved_cultivar
16NF1541_1542	AA	35.3713	23.639	China	Improved_cultivar
16NF1543_1544	AA	38.7697	21.7937	China	Improved_cultivar
16NF1545_1546	AA	36.793	23.5583	China	Improved_cultivar
16NF1547_1548	AA	34.1963	23.6143	China	Improved_cultivar
16NF1551_1552	AA	39.4793	21.615	China	Improved_cultivar
16NF1553_1554	AA	39.1253	21.2733	China	Improved_cultivar
16NF1555_1556	AA	36.8707	23.119	China	Improved_cultivar
16NF1557_1558	AA	41	21.175	China	Improved_cultivar
16NF1561_1562	AA	37.57	21.864	China	Improved_cultivar
16NF1563_1564	AA	38.2473	21.876	China	Improved_cultivar
16NF1567_1568	AA	40.2803	20.843	China	Improved_cultivar
16NF1571_1572	AA	35.5823	24.2313	China	Improved_cultivar
16NF1575_1576	AA	38.6943	21.66	China	Improved_cultivar
16NF1577_1578	AA	41.1743	21.1627	China	Improved_cultivar
16NF1579_1580	AA	41.1683	21.0643	China	Improved_cultivar
16NF1581_1582	AA	39.5417	21.953	China	Improved_cultivar
16NF1583_1584	AA	39.2193	21.7523	China	Improved_cultivar
16NF1585_1586	AA	39.035	21.5857	China	Improved_cultivar
16NF1587_1588	AA	35.9467	23.3887	China	Improved_cultivar
16NF1589_1590	AA	38.31	22.5027	China	Improved_cultivar
16NF1591_1592	AA	37.167	22.1117	China	Improved_cultivar
16NF1593_1594	AA	38.9333	20.202	China	Improved_cultivar
16NF1595_1596	AA	40.5223	21.665	China	Improved_cultivar
16NF1597_1598	AA	34.987	24.2777	China	Improved_cultivar
16NF1599_1600	AA	44.4377	19.5953	China	Improved_cultivar
16NF1603_1604	AA	39.1857	20.7047	China	Improved_cultivar
16NF1605_1606	AA	36.836	22.5213	China	Improved_cultivar
16NF1607_1608	AA	39.9153	21.1797	China	Improved_cultivar
16NF1615_1616	AA	36.2677	23.7077	China	Improved_cultivar
16NF1617_1618	AA	37.425	23.3113	China	Improved_cultivar
16NF1621_1622	AA	39.4997	21.3843	China	Improved_cultivar
16NF1623_1624	AA	38.5617	21.7707	China	Improved_cultivar
16NF1625_1626	AA	45.7453	18.4463	China	Improved_cultivar
16NF1627_1628	AA	45.403	18.8983	China	Improved_cultivar
16NF1629_1630	AA	39.9673	21.687	China	Improved_cultivar
16NF1631_1632	AA	37.688	21.8467	China	Improved_cultivar
16NF1633_1634	AA	39.9967	21.4497	China	Improved_cultivar
16NF1637_1638	AA	39.3253	21.0183	China	Improved_cultivar
16NF1639_1640	AA	39.3707	21.293	China	Improved_cultivar
16NF1643_1644	AA	39.7757	21.966	China	Improved_cultivar
16NF1645_1646	AA	38.4473	22.4553	China	Improved_cultivar
16NF1647_1648	AA	37.2633	22.8567	China	Improved_cultivar
16NF1655_1656	AA	38.0797	23.473	China	Improved_cultivar
16NF1657_1658	AA	38.34	22.733	China	Improved_cultivar
16NF1659_1660	AA	42.741	19.6237	China	Improved_cultivar
16NF1663_1664	AA	39.6853	21.389	China	Improved_cultivar
16NF1677_1678	AA	40.8043	21.2557	China	Improved_cultivar
16NF1679_1680	AA	42.677	20.4797	China	Improved_cultivar
16NF1681_1682	AA	41.0767	21.5183	China	Improved_cultivar
16NF1683_1684	AA	41.79	20.8437	China	Improved_cultivar
16NF1685_1686	AA	42.0543	20.3607	China	Improved_cultivar
16NF1689_1690	AA	37.8377	21.7417	China	Improved_cultivar
16NF1691_1692	AA	37.8473	23.5327	China	Improved_cultivar
16NF1693_1694	AA	36.565	24.3593	China	Improved_cultivar
16NF1695_1696	AA	36.3467	23.511	China	Improved_cultivar
16NF1701_1702	AA	37.7323	22.4533	China	Improved_cultivar
16NF1703_1704	AA	39.2573	21.6113	China	Improved_cultivar
16NF1709_1710	AA	36.7357	22.9377	China	Improved_cultivar
16NF1717_1718	AA	37.0083	22.7293	China	Improved_cultivar
16NF1731_1732	AA	36.3037	23.1423	China	Improved_cultivar
16NF1749_1750	AA	37.0233	23.149	China	Improved_cultivar
16NF1753_1754	AA	37.192	22.086	China	Improved_cultivar
16NF1757_1758	AA	38.6817	22.6027	China	Improved_cultivar
16NF1787_1788	AA	46.353	18.962	China	Improved_cultivar
16NF2233_2234	AA	39.073	22.4037	China	Improved_cultivar
16NF2243_2244	AA	45.7203	19.7843	China	Improved_cultivar
16NF2247_2248	AA	43.0063	20.9733	China	Improved_cultivar
16NF2253_2254	AA	38.0457	23.4467	China	Improved_cultivar
16NF2257_2258	CC	41.2077	20.7057	China	Improved_cultivar
16NF2261_2262	AA	37.85	23.0583	China	Improved_cultivar
16NF2267_2268	AA	39.3723	21.646	China	Improved_cultivar
16NF2269_2270	AA	45.6807	18.843	China	Improved_cultivar
16NF2277_2278	CC	42.52	19.5113	China	Improved_cultivar
16NF2279_2280	AA	37.1083	23.821	China	Improved_cultivar
16NF2281_2282	AA	40.4147	21.9193	China	Improved_cultivar
16NF2289_2290	CC	45.423	19.6213	China	Improved_cultivar
16NF2293_2294	AA	43.508	19.565	China	Improved_cultivar
16NF2295_2296	AA	46.055	19.0233	China	Improved_cultivar
16NF2307_2308	AA	38.4397	22.203	China	Improved_cultivar
16NF2325_2326	AA	39.6977	21.9527	China	Improved_cultivar
16NF2329_2330	AA	39.208	22.5387	China	Improved_cultivar
16NF2333_2334	AA	42.2513	21.705	China	Improved_cultivar
16NF2339_2340	AA	39.517	21.9273	China	Improved_cultivar
16NF2341_2342	AA	45.172	20.6347	China	Improved_cultivar
16NF2347_2348	AA	40.181	21.8427	China	Improved_cultivar
16NF2377_2378	CC	46.915	18.517	China	Improved_cultivar
16NF2379_2380	CC	45.5813	18.8093	China	Improved_cultivar
16NF2381_2382	CC	43.2267	19.7857	China	Improved_cultivar
16NF2389_2390	CC	44.6367	18.8667	China	Improved_cultivar
16NF2391_2392	AA	41.5337	19.4537	China	Improved_cultivar
16NF2393_2394	AA	41.9047	21.1553	China	Improved_cultivar
16NF2395_2396	AA	47.547	17.8987	China	Improved_cultivar
16NF2397_2398	CC	45.7013	18.241	China	Improved_cultivar
16NF2461_2462	AA	48.919	19.5487	China	Improved_cultivar
16NF2743_2744	AA	45.4003	19.215	China	Improved_cultivar
16NF2801_2802	CC	48.095	17.9817	China	Improved_cultivar
16NF2925_2926	AA	46.3033	19.87	China	Improved_cultivar
16NF2981_2982	CC	51.1723	16.6073	China	Improved_cultivar
16NF2983_2984	CC	50.0603	16.575	China	Improved_cultivar
16NF2985_2986	AA	42.1987	21.436	China	Improved_cultivar
16NF2989_2990	AA	47.1563	19.4317	China	Improved_cultivar
16NF2993_2994	CC	44.0857	20.2417	China	Improved_cultivar
16NF3013_3014	AA	48.4317	18.6963	China	Improved_cultivar
16NF3075_3076	CC	50.4743	16.8073	China	Improved_cultivar
16NF3219_3220	CC	46.2247	18.4257	China	Improved_cultivar
16NF3259_3260	CC	50.1393	18.3827	China	Improved_cultivar
16NF3449_3450	CC	45.9673	17.4777	China	Improved_cultivar
16NF3451_3452	AA	44.5863	20.3243	China	Improved_cultivar
16NF3455_3456	CC	48.7317	17.1353	China	Improved_cultivar
16NF3459_3460	CC	45.502	18.7717	China	Improved_cultivar
16NF3465_3466	AA	47.296	18.5033	China	Improved_cultivar
16NF3467_3468	AA	42.8227	20.1283	China	Improved_cultivar
16NF3483_3484	CC	49.281	17.906	China	Improved_cultivar
16NF3489_3490	AA	48.8693	18.9127	China	Improved_cultivar
16NF3491_3492	CC	49.3337	17.4833	China	Improved_cultivar
16NF3493_3494	CC	46.5137	17.9593	China	Improved_cultivar
16NF3495_3496	CC	44.0913	20.3017	China	Improved_cultivar
16NF3503_3504	AA	47.112	19.4767	China	Improved_cultivar
16NF3505_3506	AA	40.5063	20.0363	China	Improved_cultivar
16NF3509_3510	CC	49.746	16.642	China	Improved_cultivar
16NF3511_3512	CC	44.944	19.699	China	Improved_cultivar
16NF3513_3514	AA	43.5833	19.932	China	Improved_cultivar
16NF3517_3518	AA	44.166	19.031	China	Improved_cultivar
16NF3519_3520	CC	45.069	19.6397	China	Improved_cultivar
16NF3523_3524	AA	44.322	18.8903	China	Improved_cultivar
16NF3587_3588	CC	49.8123	18.1603	China	Improved_cultivar
16NF3695_3696	AA	49.2913	18.7127	China	Improved_cultivar
16NF3705_3706	CC	46.507	18.2527	China	Improved_cultivar
16NF4095_4096	CC	48.1453	17.7993	China	Improved_cultivar
16NF4233_4234	CC	49.9647	17.7243	China	Improved_cultivar
16NF4295_4296	CC	48.8097	17.9887	China	Improved_cultivar
16NF4299_4300	AA	39.2697	22.103	China	Improved_cultivar
16NF4301_4302	AA	37.5583	22.272	China	Improved_cultivar
16NF4305_4306	AA	36.7413	22.0083	China	Improved_cultivar
16NF4441	AA	40.2653	20.284	China	Improved_cultivar
16NF4483	AA	43.465	19.9347	China	Improved_cultivar
16NF4490	AA	43.772	19.5767	China	Improved_cultivar
16NF4494	AA	38.365	21.6197	China	Improved_cultivar
16NF4496	AA	43.2217	20.5937	China	Improved_cultivar
16NF4498	AA	36.5833	23.321	China	Improved_cultivar
16NF4499	AA	37.553	22.469	China	Improved_cultivar
16NF4500	AA	39.451	21.9473	China	Improved_cultivar
16NF4515	AA	42.9997	20.3917	China	Improved_cultivar
16NF4526	AA	41.098	21.4823	China	Improved_cultivar
16NF4546	AA	37.9367	21.8567	China	Improved_cultivar
16NF4572	AA	41.7603	20.5623	China	Improved_cultivar
16NF4574	AA	41.5253	20.827	China	Improved_cultivar
16NF4576	AA	39.7903	20.7627	China	Improved_cultivar
16NF4578	CC	47.8353	18.504	China	Improved_cultivar
16NF4593	CC	48.2337	16.9707	China	Improved_cultivar
16NF4599	AA	38.356	22.4723	China	Improved_cultivar
16NF4600	AA	44.5933	20.4167	China	Improved_cultivar
16NF4601	CC	45.502	19.609	China	Improved_cultivar
16NF4605	AA	43.833	20.0137	China	Improved_cultivar
16NF4624_4625	CC	50.5807	16.918	China	Improved_cultivar
16NF4628_4629	AA	40.2303	21.833	China	Improved_cultivar
16NF4630_4631	CC	45.221	19.2517	China	Improved_cultivar
16NF4668_4669	AA	44.1863	19.62	China	Improved_cultivar
16NF4670_4671	AA	38.81	21.7167	China	Improved_cultivar
16NF4699	CC	42.52	20.334	China	Improved_cultivar
16NF4701	AA	38.772	22.3057	China	Improved_cultivar
16NF4702	AA	41.884	20.752	China	Improved_cultivar
16NF4703	AA	44.9973	18.8863	China	Improved_cultivar
16NF4704	AA	40.6713	21.5653	China	Improved_cultivar
16NF4708	AA	42.945	20.2777	China	Improved_cultivar
16NF4710	AA	41.8617	20.3367	China	Improved_cultivar
16NF4712	AA	45.2137	19.884	China	Improved_cultivar
16NF4713	AA	38.9483	22.5987	China	Improved_cultivar
16NF4714	AA	36.9023	22.2687	China	Improved_cultivar
16NF4715	AA	44.198	19.557	China	Improved_cultivar
16NF4716	AA	37.439	22.1977	China	Improved_cultivar
16NF4718	AA	39.616	21.773	China	Improved_cultivar
16NF4721	CC	43.965	19.149	China	Improved_cultivar
16NF684_685	AA	38.471	21.742	China	Improved_cultivar
16NF688_689	AA	38.5757	21.545	China	Improved_cultivar
HF37	CC	36.8593	21.9203	China	Improved_cultivar
HF38	AA	41.61	20.6937	China	Improved_cultivar
HF41	AA	35.1687	23.5567	China	Improved_cultivar
HF42	AA	36.3467	23.636	China	Improved_cultivar
HF43	AA	34.517	23.878	China	Improved_cultivar
HF44	AA	37.1247	22.296	China	Improved_cultivar
HF47	AA	37.145	22.582	China	Improved_cultivar
HF48	AA	37.5667	22.0437	China	Improved_cultivar
HF50	AA	34.552	24.3043	China	Improved_cultivar
HF51	AA	37.275	22.292	China	Improved_cultivar
HF52	AA	33.482	25.1557	China	Improved_cultivar
HF54	AA	35.7393	22.2347	China	Improved_cultivar
HF56	AA	38.042	21.5927	China	Improved_cultivar
HF57	AA	37.1093	23.493	China	Improved_cultivar
HN58	AA	37.6353	21.5687	China	Improved_cultivar
HN60	AA	37.7357	22.3393	China	Improved_cultivar
HN61	AA	39.313	22.4803	China	Improved_cultivar
HN62	AA	37.1983	23.2343	China	Improved_cultivar
HN63	AA	36.348	22.4283	China	Improved_cultivar
HN64	AA	35.3113	24.6283	China	Improved_cultivar
HN65	AA	38.4917	22.2303	China	Improved_cultivar
HN67	AA	34.5363	23.584	China	Improved_cultivar
HN68	AA	38.9153	23.4177	China	Improved_cultivar
HN69	AA	38.3693	22.071	China	Improved_cultivar
HN70	AA	38.6453	22.3797	China	Improved_cultivar
HN71	AA	36.8283	21.975	China	Improved_cultivar
HN75	AA	35.5767	24.1647	China	Improved_cultivar
HN76	AA	39.6757	22.6233	China	Improved_cultivar
HN95	AA	38.9553	22.1937	China	Improved_cultivar
HN97	AA	38.1383	22.0467	China	Improved_cultivar
Jikedou7hao	AA	39.5517	21.6673	China	Improved_cultivar
QLJ103	AA	36.3463	22.846	China	Improved_cultivar
QLJ104	AA	36.292	22.9593	China	Improved_cultivar
QLJ105	AA	39.0937	21.1443	China	Improved_cultivar
QLJ106	AA	36.1	23.937	China	Improved_cultivar
QLJ107	AA	37.6763	21.9447	China	Improved_cultivar
QLJ110	AA	39.929	21.5893	China	Improved_cultivar
QLJ111	AA	37.801	22.1047	China	Improved_cultivar
QLJ112	AA	39.0317	20.893	China	Improved_cultivar
QLJ114	AA	38.5033	22.229	China	Improved_cultivar
QLJ116	AA	34.4437	23.882	China	Improved_cultivar
QLJ118	AA	40.291	20.8683	China	Improved_cultivar
QLJ119	AA	38.234	21.9613	China	Improved_cultivar
QLJ122	AA	41.465	19.701	China	Improved_cultivar
QLJ125	AA	37.611	22.109	China	Improved_cultivar
QLJ127	AA	36.976	22.9943	China	Improved_cultivar
QLJ128	AA	39.564	21.518	China	Improved_cultivar
QLJ129	AA	40.5543	21.6043	China	Improved_cultivar
QLJ130	AA	36.0223	23.2097	China	Improved_cultivar
QLJ132	AA	36.7147	23.383	China	Improved_cultivar
QLJ134	AA	38.1497	23.1087	China	Improved_cultivar
QLJ135	AA	39.757	21.192	China	Improved_cultivar
QLJ136	AA	39.699	21.9097	China	Improved_cultivar
QLJ137	AA	39.5317	22.7273	China	Improved_cultivar
QLJ141	CC	48.5953	17.2163	China	Improved_cultivar
QLJ146	AA	46.6747	18.2193	China	Improved_cultivar
QLJ148	AA	42.6663	21.1853	China	Improved_cultivar
QLJ157	AA	40.012	23.1317	China	Improved_cultivar
QLJ158	AA	43.4987	20.5567	China	Improved_cultivar
QLJ159	AA	47.972	18.9273	China	Improved_cultivar
QLJ161	CC	44.1533	20.0063	China	Improved_cultivar
QLJ167	AA	39.6097	21.528	China	Improved_cultivar
QLJ170	AA	42.466	20.2387	China	Improved_cultivar
QLJ174	AA	46.5147	19.0943	China	Improved_cultivar
QLJ180	AA	45.309	19.6787	China	Improved_cultivar
QLJ184	AA	40.4697	22.493	China	Improved_cultivar
QLJ188	AA	45.54	18.36	China	Improved_cultivar
QLJ197	AA	44.7577	19.8603	China	Improved_cultivar
QLJ46	AA	36.6157	23.344	China	Improved_cultivar
QLJ48	AA	39.096	21.9	China	Improved_cultivar
QLJ52	AA	41.1253	21.1617	China	Improved_cultivar
QLJ53	AA	35.743	23.144	China	Improved_cultivar
QLJ54	AA	37.786	22.5473	China	Improved_cultivar
QLJ55	AA	38.2637	21.376	China	Improved_cultivar
QLJ56	AA	36.882	22.8017	China	Improved_cultivar
QLJ57	AA	38.2847	21.5133	China	Improved_cultivar
QLJ58	AA	38.7357	22.3833	China	Improved_cultivar
QLJ59	AA	38.4667	21.8097	China	Improved_cultivar
QLJ61	AA	35.937	23.3263	China	Improved_cultivar
QLJ62	AA	38.5923	21.901	China	Improved_cultivar
QLJ63	AA	40.1353	21.723	China	Improved_cultivar
QLJ65	AA	38.0017	21.1717	China	Improved_cultivar
QLJ66	AA	38.3563	22.533	China	Improved_cultivar
QLJ68	AA	37.6177	22.4813	China	Improved_cultivar
QLJ7	AA	40.039	21.3193	China	Improved_cultivar
QLJ71	AA	38.41	21.784	China	Improved_cultivar
QLJ72	AA	37.0573	23.1247	China	Improved_cultivar
QLJ73	AA	37.952	22.0017	China	Improved_cultivar
QLJ74	AA	36.7713	22.7683	China	Improved_cultivar
QLJ78	AA	37.3587	22.7247	China	Improved_cultivar
QLJ8	AA	40.9273	20.9737	China	Improved_cultivar
QLJ80	AA	37.684	23.0303	China	Improved_cultivar
QLJ81	AA	39.8367	21.6137	China	Improved_cultivar
QLJ82	AA	35.735	23.6337	China	Improved_cultivar
QLJ84	AA	37.9973	21.757	China	Improved_cultivar
QLJ85	AA	37.8147	23.2453	China	Improved_cultivar
QLJ86	AA	37.083	22.42	China	Improved_cultivar
QLJ87	AA	36.362	23.5723	China	Improved_cultivar
QLJ88	AA	36.364	23.308	China	Improved_cultivar
QLJ89	AA	39.373	22.4347	China	Improved_cultivar
QLJ90	AA	39.148	21.595	China	Improved_cultivar
QLJ92	AA	40.3917	20.4763	China	Improved_cultivar
QLJ93	AA	38.643	22.105	China	Improved_cultivar
QLJ94	AA	39.2093	22.4153	China	Improved_cultivar
QLJ95	AA	39.28	21.405	China	Improved_cultivar
QLJ96	AA	36.1353	23.472	China	Improved_cultivar
QLJ97	AA	38.7007	21.9347	China	Improved_cultivar
QLJ99	AA	38.0347	22.4207	China	Improved_cultivar
SH1	AA	38.1827	21.9167	China	Improved_cultivar
SN10	AA	38.3577	22.3573	China	Improved_cultivar
SN11	AA	36.6647	24.4997	China	Improved_cultivar
SN15	AA	37.9137	22.5893	China	Improved_cultivar
SN22	AA	40.0357	21.9487	China	Improved_cultivar
SN23	AA	41.2273	20.638	China	Improved_cultivar
SN26	AA	39.2913	21.9533	China	Improved_cultivar
SN28	AA	36.744	23.3903	China	Improved_cultivar
SN36	AA	36.427	24.592	China	Improved_cultivar
SN4	AA	40.5263	21.4553	China	Improved_cultivar
SN43	AA	39.2357	21.3427	China	Improved_cultivar
SN52	AA	42.6113	20.0317	China	Improved_cultivar
SN53	AA	40.141	21.088	China	Improved_cultivar
SN58	AA	38.1587	22.6803	China	Improved_cultivar
SN68	AA	38.379	21.836	China	Improved_cultivar
SN69	AA	37.99	22.895	China	Improved_cultivar
SN70	AA	36.905	23.8213	China	Improved_cultivar
SN75	AA	44.956	19.0013	China	Improved_cultivar
SN79	AA	39.771	20.961	China	Improved_cultivar
SN8	AA	37.6593	22.8777	China	Improved_cultivar
SN82	AA	39.7433	21.006	China	Improved_cultivar
SN83	AA	41.693	22.218	China	Improved_cultivar
SN88	AA	39.366	22.1163	China	Improved_cultivar
Suinong14	AA	37.467	23.4223	China	Improved_cultivar
SWXD3	AA	37.7823	22.5577	China	Improved_cultivar
SZZ40	AA	37.3163	24.174	China	Improved_cultivar
TSZY1	AA	44.3007	20.0807	China	Improved_cultivar
TSZY102	CC	49.2477	17.2393	China	Improved_cultivar
TSZY107	CC	48.911	18.4237	China	Improved_cultivar
TSZY108	CC	44.529	19.838	China	Improved_cultivar
TSZY109	CC	45.5393	19.2113	China	Improved_cultivar
TSZY110	AA	49.1497	18.9463	China	Improved_cultivar
TSZY115	AA	44.8913	19.3177	China	Improved_cultivar
TSZY116	AA	49.9103	18.3587	China	Improved_cultivar
TSZY117	CC	44.7367	18.9853	China	Improved_cultivar
TSZY119	CC	47.4387	18.501	China	Improved_cultivar
TSZY120	CC	47.1943	18.853	China	Improved_cultivar
TSZY121	CC	48.8937	18.672	China	Improved_cultivar
TSZY22	AA	39.7523	21.5663	China	Improved_cultivar
TSZY26	AA	40.246	20.688	China	Improved_cultivar
TSZY31	AA	41.17	21.56	China	Improved_cultivar
TSZY36	AA	38.0213	22.9637	China	Improved_cultivar
TSZY38	AA	43.7313	19.7087	China	Improved_cultivar
TSZY41	AA	43.7923	19.6447	China	Improved_cultivar
TSZY42	AA	42.2857	20.7757	China	Improved_cultivar
TSZY44	AA	40.5323	19.8677	China	Improved_cultivar
TSZY45	AA	40.0517	22.082	China	Improved_cultivar
TSZY47	AA	44.4783	18.3517	China	Improved_cultivar
TSZY5	AA	43.3337	20.0063	China	Improved_cultivar
TSZY50	AA	44.0597	18.9887	China	Improved_cultivar
TSZY57	AA	42.6197	20.5587	China	Improved_cultivar
TSZY58	AA	40.5993	20.9377	China	Improved_cultivar
TSZY59	AA	45.7447	18.4853	China	Improved_cultivar
TSZY6	AA	50.2717	17.5533	China	Improved_cultivar
TSZY63	CC	45.0963	19.836	China	Improved_cultivar
TSZY64	AA	39.0617	21.1777	China	Improved_cultivar
TSZY66	AA	38.0957	21.585	China	Improved_cultivar
TSZY80	CC	46.803	17.8357	China	Improved_cultivar
TSZY85	AA	51.2257	17.4337	China	Improved_cultivar
TSZY88	AA	44.7737	18.92	China	Improved_cultivar
TSZY92	AA	44.8343	19.026	China	Improved_cultivar
TSZY93	AA	42.1303	20.111	China	Improved_cultivar
TSZY94	AA	44.2903	20.459	China	Improved_cultivar
TSZY95	AA	46.919	19.378	China	Improved_cultivar
TSZY96	CC	45.8653	18.0223	China	Improved_cultivar
TSZY99	CC	46.5187	18.7253	China	Improved_cultivar
Z156	AA	41.2417	21.4323	China	Improved_cultivar
Z184	CC	44.3173	19.1863	China	Improved_cultivar
Z188	CC	47.526	18.2487	China	Improved_cultivar
16NF1021_1022	AA	40.6227	21.334	China	Landrace
16NF1023_1024	AA	40.8123	21.044	China	Landrace
16NF1031_1032	AA	40.105	21.8153	China	Landrace
16NF1033_1034	AA	37.971	22.648	China	Landrace
16NF1039_1040	AA	39.39	21.2467	China	Landrace
16NF1041_1042	AA	39.9823	22.295	China	Landrace
16NF1043_1044	AA	37.309	22.2727	China	Landrace
16NF1045_1046	AA	41.1113	20.0263	China	Landrace
16NF1047_1048	AA	41.6297	21.474	China	Landrace
16NF1049_1050	AA	42.23	19.903	China	Landrace
16NF1051_1052	AA	41.181	19.8267	China	Landrace
16NF1053_1054	AA	41.18	19.666	China	Landrace
16NF1059_1060	AA	41.269	20.1343	China	Landrace
16NF1061_1062	AA	42.9643	18.9543	China	Landrace
16NF1065_1066	AA	49.4157	16.5093	China	Landrace
16NF1067_1068	AA	42.1767	19.4187	China	Landrace
16NF1071_1072	AA	37.8833	23.1237	China	Landrace
16NF1073_1074	AA	41.271	20.7083	China	Landrace
16NF1085_1086	AA	37.896	21.845	China	Landrace
16NF1089_1090	AA	44.735	18.8967	China	Landrace
16NF1091_1092	AA	38.5113	22.427	China	Landrace
16NF1093_1094	AA	42.483	20.042	China	Landrace
16NF1095_1096	AA	38.6653	22.4997	China	Landrace
16NF1101_1102	AA	39.0743	20.8033	China	Landrace
16NF1105_1106	AA	40.432	21.2513	China	Landrace
16NF1113_1114	AA	39.9837	20.8243	China	Landrace
16NF1117_1118	AA	42.6197	19.8093	China	Landrace
16NF1121_1122	AA	47.3863	16.7353	China	Landrace
16NF1125_1126	AA	47.6517	16.6653	China	Landrace
16NF1127_1128	CC	43.4733	19.15	China	Landrace
16NF1163_1164	AA	44.9757	19.2573	China	Landrace
16NF1165_1166	AA	41.3517	21.4573	China	Landrace
16NF1167_1168	AA	43.5147	21.747	China	Landrace
16NF1169_1170	CC	40.831	20.4067	China	Landrace
16NF1171_1172	AA	40.2893	21.5523	China	Landrace
16NF1179_1180	AA	39.2257	22.2827	China	Landrace
16NF1189_1190	CC	43.2773	19.2207	China	Landrace
16NF1191_1192	AA	47.338	18.2243	China	Landrace
16NF1193_1194	AA	46.318	19.039	China	Landrace
16NF1195_1196	AA	41.879	20.4553	China	Landrace
16NF1197_1198	AA	47.1933	19.0257	China	Landrace
16NF1199_1200	AA	48.0907	18.5817	China	Landrace
16NF1217_1218	AA	50.4207	15.152	China	Landrace
16NF1257_1258	AA	43.8583	20.0037	China	Landrace
16NF1261_1262	AA	40.164	21.235	China	Landrace
16NF1277_1278	AA	46.5173	17.5567	China	Landrace
16NF1279_1280	AA	41.815	20.0567	China	Landrace
16NF1281_1282	AA	43.5117	19.0937	China	Landrace
16NF1289_1290	AA	44.3113	20.5377	China	Landrace
16NF1309_1310	AA	38.8327	22.025	China	Landrace
16NF1311_1312	AA	47.4467	17.9447	China	Landrace
16NF1313_1314	AA	41.6613	20.7747	China	Landrace
16NF1317_1318	AA	43.1323	20.0197	China	Landrace
16NF1325_1326	CC	52.251	13.098	China	Landrace
16NF1333_1334	AA	45.3803	19.9463	China	Landrace
16NF1359_1360	AA	38.339	22.3457	China	Landrace
16NF1373_1374	AA	36.1243	24.2273	China	Landrace
16NF1377_1378	CC	46.8567	19.1163	China	Landrace
16NF1379_1380	CC	45.993	16.3547	China	Landrace
16NF1381_1382	CC	47.1383	16.3757	China	Landrace
16NF1767_1768	CC	47.5437	16.2923	China	Landrace
16NF1769_1770	CC	45.578	16.7893	China	Landrace
16NF1779_1780	AA	38.1537	22.596	China	Landrace
16NF1781_1782	AA	45.9163	18.9197	China	Landrace
16NF1783_1784	AA	44.9467	18.9107	China	Landrace
16NF1789_1790	AA	48.714	19.175	China	Landrace
16NF1791_1792	AA	42.8093	20.487	China	Landrace
16NF1811_1812	CC	46.5433	18.9463	China	Landrace
16NF1815_1816	CC	47.8457	16.3117	China	Landrace
16NF1823_1824	CC	47.839	17.479	China	Landrace
16NF1827_1828	CC	47.855	16.8457	China	Landrace
16NF1831_1832	CC	47.274	16.213	China	Landrace
16NF1849_1850	CC	45.5247	17.8697	China	Landrace
16NF1853_1854	CC	49.1397	16.074	China	Landrace
16NF1861_1862	CC	49.3103	16.6377	China	Landrace
16NF1867_1868	CC	48.919	16.6997	China	Landrace
16NF1869_1870	CC	45.611	17.0623	China	Landrace
16NF1871_1872	CC	46.8177	17.1673	China	Landrace
16NF1873_1874	CC	47.0047	16.979	China	Landrace
16NF1877_1878	CC	49.35	16.0657	China	Landrace
16NF1881_1882	AA	43.5667	19.34	China	Landrace
16NF1883_1884	CC	48.089	16.3637	China	Landrace
16NF1909_1910	CC	43.5783	19.1447	China	Landrace
16NF1929_1930	AA	45.696	18.3887	China	Landrace
16NF1935_1936	CC	36.1	22.993	China	Landrace
16NF1941_1942	CC	49.984	17.0453	China	Landrace
16NF1947	AA	43.3267	19.7237	China	Landrace
16NF1949_1950	CC	50.676	16.5167	China	Landrace
16NF1951_1952	CC	52.256	16.1717	China	Landrace
16NF1955_1956	AA	44.289	19.2887	China	Landrace
16NF1957_1958	AA	43.0793	19.756	China	Landrace
16NF1961_1962	CC	47.637	16.9107	China	Landrace
16NF1963_1964	CC	51.082	15.64	China	Landrace
16NF1967_1968	CC	46.274	17.1247	China	Landrace
16NF2001_2002	AA	38.2773	21.9883	China	Landrace
16NF2007_2008	CC	45.4787	17.2713	China	Landrace
16NF2009_2010	CC	48.8133	17.8717	China	Landrace
16NF2013_2014	CC	41.5797	19.8203	China	Landrace
16NF2023_2024	CC	43.367	19.801	China	Landrace
16NF2025_2026	AA	42.3487	20.8973	China	Landrace
16NF2027_2028	AA	46.2757	19.5787	China	Landrace
16NF2047_2048	AA	42.281	20.089	China	Landrace
16NF2051_2052	CC	46.717	16.6573	China	Landrace
16NF2061_2062	CC	48.3843	16.6687	China	Landrace
16NF2093_2094	AA	39.915	22.2223	China	Landrace
16NF2099_2100	CC	44.5037	18.1297	China	Landrace
16NF2107_2108	AA	46.4313	18.309	China	Landrace
16NF2109_2110	AA	45.534	17.6553	China	Landrace
16NF2113_2114	CC	46.4283	17.3357	China	Landrace
16NF2115_2116	AA	42.4613	18.9607	China	Landrace
16NF2117_2118	CC	46.7143	17.968	China	Landrace
16NF2119_2120	AA	41.1543	20.3117	China	Landrace
16NF2121_2122	CC	43.9933	18.424	China	Landrace
16NF2123_2124	AA	45.1743	18.686	China	Landrace
16NF2131_2132	AA	43.088	19.2627	China	Landrace
16NF2133_2134	AA	40.1427	21.8833	China	Landrace
16NF2135_2136	CC	48.8683	16.3847	China	Landrace
16NF2139_2140	CC	47.8713	16.653	China	Landrace
16NF2141_2142	CC	47.517	16.3753	China	Landrace
16NF2145_2146	CC	45.3013	17.326	China	Landrace
16NF2151_2152	CC	49.4113	16.7353	China	Landrace
16NF2159_2160	CC	47.6717	16.95	China	Landrace
16NF2169_2170	CC	43.2577	19.109	China	Landrace
16NF2173_2174	CC	39.8223	20.438	China	Landrace
16NF2181_2182	CC	48.917	16.9597	China	Landrace
16NF2185_2186	AA	44.3047	19.807	China	Landrace
16NF2199_2200	AA	41.9157	18.9823	China	Landrace
16NF2211_2212	AA	43.7187	20.006	China	Landrace
16NF2213_2214	AA	46.3367	19.4613	China	Landrace
16NF2215_2216	CC	48.3643	16.651	China	Landrace
16NF2217_2218	CC	45.6683	16.9423	China	Landrace
16NF2219_2220	CC	47.825	16.844	China	Landrace
16NF2239_2240	AA	44.6853	18.571	China	Landrace
16NF2241_2242	AA	46.4053	18.72	China	Landrace
16NF2409_2410	CC	44.0293	19.4437	China	Landrace
16NF2415_2416	CC	49.6503	18.078	China	Landrace
16NF2419_2420	AA	46.1303	19.278	China	Landrace
16NF2425_2426	CC	50.9793	15.7113	China	Landrace
16NF2429_2430	CC	48.645	16.4837	China	Landrace
16NF2431_2432	CC	47.8993	17.3763	China	Landrace
16NF2433_2434	CC	52.247	15.0323	China	Landrace
16NF2437_2438	CC	47.375	17.035	China	Landrace
16NF2441_2442	CC	49.1583	17.0663	China	Landrace
16NF2445_2446	CC	48.932	16.267	China	Landrace
16NF2449_2450	CC	48.0943	16.4193	China	Landrace
16NF2451_2452	CC	47.269	17.5683	China	Landrace
16NF2453_2454	CC	47.8327	17.1073	China	Landrace
16NF2479_2480	AA	47.5787	18.9073	China	Landrace
16NF2481_2482	CC	45.1713	19.8403	China	Landrace
16NF2483_2484	CC	50.9357	16.9653	China	Landrace
16NF2485_2486	AA	46.6477	18.937	China	Landrace
16NF2497_2498	CC	50.6033	16.6	China	Landrace
16NF2509_2510	CC	49.268	17.637	China	Landrace
16NF2511_2512	CC	48.9227	17.785	China	Landrace
16NF2513_2514	CC	51.1163	17.4977	China	Landrace
16NF2519_2520	CC	46.393	18.4893	China	Landrace
16NF2523_2524	CC	42.68	20.372	China	Landrace
16NF2525_2526	CC	47.3567	18.1327	China	Landrace
16NF2527_2528	CC	42.5803	20.8367	China	Landrace
16NF2531_2532	CC	52.906	14.9257	China	Landrace
16NF2545_2546	CC	48.5207	16.8757	China	Landrace
16NF2547_2548	CC	49.5567	18.897	China	Landrace
16NF2549_2550	AA	48.5617	19.005	China	Landrace
16NF2551_2552	CC	49.721	17.816	China	Landrace
16NF2553_2554	CC	51.667	16.7133	China	Landrace
16NF2557_2558	CC	49.3837	17.911	China	Landrace
16NF2567_2568	CC	45.946	18.675	China	Landrace
16NF2575_2576	AA	48.1757	18.597	China	Landrace
16NF2577_2578	CC	50.397	16.835	China	Landrace
16NF2579_2580	CC	49.7653	18.3713	China	Landrace
16NF2583_2584	CC	45.3913	18.3913	China	Landrace
16NF2591_2592	AA	41.9663	21.1107	China	Landrace
16NF2593_2594	CC	46.3827	17.7973	China	Landrace
16NF2595_2596	AA	48.165	18.638	China	Landrace
16NF2597_2598	AA	49.5347	17.4867	China	Landrace
16NF2601_2602	CC	48.3883	17.764	China	Landrace
16NF2607_2608	CC	44.2137	19.641	China	Landrace
16NF2609_2610	CC	51.9467	16.678	China	Landrace
16NF2623_2624	CC	49.7913	16.3297	China	Landrace
16NF2625_2626	CC	52.2047	15.6657	China	Landrace
16NF2627_2628	CC	49.9157	16.478	China	Landrace
16NF2653_2654	AA	46.2807	19.3393	China	Landrace
16NF2657_2658	AA	47.2447	19.1827	China	Landrace
16NF2659_2660	CC	48.419	16.549	China	Landrace
16NF2661_2662	AA	46.2657	16.9963	China	Landrace
16NF2665_2666	CC	45.8277	17.1033	China	Landrace
16NF2667_2668	CC	42.918	17.7567	China	Landrace
16NF2687_2688	CC	46.7497	18.477	China	Landrace
16NF2695_2696	CC	43.6383	19.5087	China	Landrace
16NF2699_2700	CC	47.723	18.4017	China	Landrace
16NF2701_2702	CC	45.09	19.4133	China	Landrace
16NF2703_2704	CC	48.0817	17.3283	China	Landrace
16NF2705	CC	54.7677	14.407	China	Landrace
16NF2719_2720	AA	44.2787	19.8403	China	Landrace
16NF2729_2730	AA	48.4557	19.6053	China	Landrace
16NF2735_2736	CC	44.894	18.8933	China	Landrace
16NF2739_2740	CC	46.8597	18.0043	China	Landrace
16NF2741_2742	CC	47.5863	18.6253	China	Landrace
16NF2765_2766	CC	48.345	16.4357	China	Landrace
16NF2767_2768	CC	47.9943	16.755	China	Landrace
16NF2769_2770	CC	49.3647	15.6943	China	Landrace
16NF2771_2772	CC	47.5657	16.836	China	Landrace
16NF2773_2774	CC	48.885	16.121	China	Landrace
16NF2775_2776	CC	49.3683	16.3643	China	Landrace
16NF2783_2784	CC	47.8647	17.3227	China	Landrace
16NF2787_2788	CC	49.0353	17.0633	China	Landrace
16NF2791_2792	CC	44.9427	17.7607	China	Landrace
16NF2793_2794	CC	50.7803	16.755	China	Landrace
16NF2803_2804	AA	48.3177	18.0977	China	Landrace
16NF2805_2806	CC	47.0493	18.971	China	Landrace
16NF2807_2808	AA	47.9957	18.3427	China	Landrace
16NF2813_2814	CC	50.4453	14.8357	China	Landrace
16NF2815_2816	CC	48.508	16.9867	China	Landrace
16NF2821_2822	CC	51.3953	14.8097	China	Landrace
16NF2833_2834	AA	43.5547	20.8687	China	Landrace
16NF2837_2838	AA	49.611	18.057	China	Landrace
16NF2851_2852	AA	46.894	18.3973	China	Landrace
16NF2853_2854	AA	44.3223	20.4583	China	Landrace
16NF2855_2856	AA	47.837	18.4217	China	Landrace
16NF2859_2860	AA	45.467	19.8007	China	Landrace
16NF2863_2864	CC	46.6987	16.579	China	Landrace
16NF2873_2874	CC	44.3977	18.9053	China	Landrace
16NF2883_2884	AA	48.3433	18.4423	China	Landrace
16NF2887_2888	AA	45.9583	17.609	China	Landrace
16NF2889_2890	AA	45.4843	19.2957	China	Landrace
16NF2899_2900	CC	42.1737	21.3753	China	Landrace
16NF2905_2906	CC	50.087	17.3683	China	Landrace
16NF2921	CC	50.213	16.3437	China	Landrace
16NF2933_2934	AA	46.9333	19.483	China	Landrace
16NF2935_2936	CC	50.2487	16.7127	China	Landrace
16NF2939_2940	CC	49.569	16.8557	China	Landrace
16NF2951_2952	AA	50.3947	17.507	China	Landrace
16NF2953_2954	CC	47.021	18.7777	China	Landrace
16NF2997_2998	AA	45.8567	19.497	China	Landrace
16NF3007_3008	AA	42.7533	19.6007	China	Landrace
16NF3021_3022	CC	48.465	17.6167	China	Landrace
16NF3033_3034	CC	50.2037	17.278	China	Landrace
16NF3035_3036	CC	47.9757	17.068	China	Landrace
16NF3045_3046	CC	48.7957	17.2187	China	Landrace
16NF3047_3048	CC	48.1253	17.8963	China	Landrace
16NF3049_3050	CC	49.1257	17.2653	China	Landrace
16NF3053_3054	CC	45.4113	18.3207	China	Landrace
16NF3061_3062	CC	51.952	15.6083	China	Landrace
16NF3063_3064	CC	47.624	17.9827	China	Landrace
16NF3069_3070	CC	45.9327	17.9413	China	Landrace
16NF3071_3072	CC	46.07	17.6733	China	Landrace
16NF3083_3084	CC	51.363	16.4263	China	Landrace
16NF3087_3088	CC	47.0343	17.301	China	Landrace
16NF3089_3090	AA	48.4047	17.1077	China	Landrace
16NF3091_3092	AA	43.7997	19.7977	China	Landrace
16NF3095_3096	CC	49.5	16.5223	China	Landrace
16NF3101_3102	AA	43.811	20.0977	China	Landrace
16NF3105_3106	AA	46.931	17.8013	China	Landrace
16NF3109_3110	CC	50.9817	17.4793	China	Landrace
16NF3121_3122	AA	48.3763	17.4533	China	Landrace
16NF3123_3124	AA	50.6493	15.966	China	Landrace
16NF3125_3126	CC	49.9403	15.9413	China	Landrace
16NF3127_3128	CC	50.322	16.3233	China	Landrace
16NF3129_3130	CC	49.055	17.4953	China	Landrace
16NF3131_3132	CC	54.6317	15.167	China	Landrace
16NF3133_3134	AA	45.4973	19.7627	China	Landrace
16NF3137_3138	AA	43.6473	20.1507	China	Landrace
16NF3147_3148	AA	48.1783	17.168	China	Landrace
16NF3151_3152	CC	48.442	17.9033	China	Landrace
16NF3165_3166	AA	48.2873	17.5833	China	Landrace
16NF3171_3172	AA	47.7443	18.7043	China	Landrace
16NF3173_3174	AA	52.0617	16.9877	China	Landrace
16NF3177_3178	AA	46.556	18.139	China	Landrace
16NF3181_3182	CC	53.0757	15.5383	China	Landrace
16NF3185_3186	CC	50.815	16.538	China	Landrace
16NF3191_3192	CC	46.2417	18.1103	China	Landrace
16NF3197_3198	CC	47.3987	17.0437	China	Landrace
16NF3203_3204	CC	52.799	14.7443	China	Landrace
16NF3205_3206	CC	49.085	16.351	China	Landrace
16NF3211_3212	CC	49.5483	16.8873	China	Landrace
16NF3215_3216	CC	52.1427	16.0737	China	Landrace
16NF3229_3230	AA	45.239	18.748	China	Landrace
16NF3231_3232	AA	52.8337	15.2753	China	Landrace
16NF3233_3234	AA	49.8653	16.759	China	Landrace
16NF3237_3238	CC	49.1033	16.0327	China	Landrace
16NF3243_3244	AA	48.7967	16.8203	China	Landrace
16NF3251_3252	CC	52.7677	15.4983	China	Landrace
16NF3253_3254	CC	49.2537	17.5087	China	Landrace
16NF3255_3256	AA	46.9323	17.98	China	Landrace
16NF3257_3258	CC	48.8403	15.6657	China	Landrace
16NF3263_3264	AA	49.6663	18.2907	China	Landrace
16NF3273_3274	CC	44.227	18.8233	China	Landrace
16NF3275_3276	CC	48.3187	16.421	China	Landrace
16NF3277_3278	CC	51.1953	16.1743	China	Landrace
16NF3279_3280	CC	48.6917	17.755	China	Landrace
16NF3283_3284	CC	49.272	17.5147	China	Landrace
16NF3289_3290	CC	48.8617	16.6817	China	Landrace
16NF3291_3292	CC	51.4317	15.994	China	Landrace
16NF3299_3300	AA	49.0993	16.7773	China	Landrace
16NF3301_3302	AA	45.3517	19.103	China	Landrace
16NF3305_3306	AA	45.586	19.4277	China	Landrace
16NF3309_3310	AA	49.0153	16.724	China	Landrace
16NF3315_3316	CC	50.3613	17.01	China	Landrace
16NF3325_3326	CC	44.7143	17.7247	China	Landrace
16NF3329_3330	AA	37.6973	22.799	China	Landrace
16NF3333_3334	CC	49.8293	16.6597	China	Landrace
16NF3339_3340	AA	46.52	18.7767	China	Landrace
16NF3347_3348	AA	46.6147	16.9093	China	Landrace
16NF3349_3350	CC	50.6873	16.7763	China	Landrace
16NF3353_3354	AA	45.6853	19.1463	China	Landrace
16NF3355_3356	AA	40.845	21.3493	China	Landrace
16NF3357_3358	CC	44.4133	19.1547	China	Landrace
16NF3359_3360	AA	44.297	18.3327	China	Landrace
16NF3363_3364	AA	48.889	16.607	China	Landrace
16NF3365_3366	AA	46.5223	19.238	China	Landrace
16NF3367_3368	AA	44.638	19.1687	China	Landrace
16NF3369_3370	AA	48.4313	18.045	China	Landrace
16NF3371_3372	AA	48.714	17.8393	China	Landrace
16NF3383_3384	CC	49.5477	16.794	China	Landrace
16NF3385_3386	CC	49.4867	16.3363	China	Landrace
16NF3393_3394	CC	46.375	18.4923	China	Landrace
16NF3399_3400	CC	45.826	16.979	China	Landrace
16NF3405_3406	CC	46.7233	17.4713	China	Landrace
16NF3415_3416	AA	47.6793	16.896	China	Landrace
16NF3417_3418	CC	46.462	18.6063	China	Landrace
16NF3421_3422	AA	43.6797	18.2063	China	Landrace
16NF3423_3424	CC	45.4203	17.3977	China	Landrace
16NF3433_3434	CC	44.1967	19.0497	China	Landrace
16NF3439_3440	CC	47.6857	16.6573	China	Landrace
16NF3441_3442	CC	49.7643	17.161	China	Landrace
16NF3447_3448	AA	48.1643	17.584	China	Landrace
16NF3525_3526	AA	48.6963	18.19	China	Landrace
16NF3527_3528	CC	45.687	18.6267	China	Landrace
16NF3529_3530	CC	49.004	17.9003	China	Landrace
16NF3537_3538	AA	46.1527	19.5627	China	Landrace
16NF3553_3554	AA	51.527	17.4457	China	Landrace
16NF3555_3556	AA	50.0513	17.2073	China	Landrace
16NF3559_3560	CC	50.308	17.041	China	Landrace
16NF3561_3562	AA	53.528	15.253	China	Landrace
16NF3563_3564	AA	52.3143	17.5283	China	Landrace
16NF3575_3576	CC	45.8957	18.3087	China	Landrace
16NF3579_3580	CC	48.6867	16.6927	China	Landrace
16NF3589_3590	CC	48.731	17.8667	China	Landrace
16NF3595_3596	AA	48.243	17.3417	China	Landrace
16NF3601_3602	CC	42.337	19.9563	China	Landrace
16NF3605_3606	CC	48.8517	18.2163	China	Landrace
16NF3613_3614	CC	46.7707	18.461	China	Landrace
16NF3617_3618	AA	48.9613	16.9783	China	Landrace
16NF3619_3620	AA	51.8963	17.0207	China	Landrace
16NF3621_3622	AA	44.855	19.361	China	Landrace
16NF3623_3624	AA	43.804	20.078	China	Landrace
16NF3627_3628	CC	48.4977	17.493	China	Landrace
16NF3629_3630	AA	44.929	18.825	China	Landrace
16NF3631_3632	AA	48.8743	17.2487	China	Landrace
16NF3635_3636	AA	49.3427	18.1833	China	Landrace
16NF3637_3638	AA	52.747	17.7037	China	Landrace
16NF3643_3644	AA	47.5623	18.1097	China	Landrace
16NF3655_3656	AA	46.8077	18.678	China	Landrace
16NF3657_3658	AA	47.042	20.081	China	Landrace
16NF3665_3666	AA	47.6633	19.1887	China	Landrace
16NF3667_3668	AA	48.8767	18.2597	China	Landrace
16NF3669_3670	AA	46.788	19.2977	China	Landrace
16NF3671_3672	AA	44.5493	20.0243	China	Landrace
16NF3673_3674	AA	47.662	18.7847	China	Landrace
16NF3675_3676	AA	50.4893	17.6613	China	Landrace
16NF3681_3682	CC	43.318	20.192	China	Landrace
16NF3683_3684	AA	48.5143	19.298	China	Landrace
16NF3685_3686	AA	46.9473	17.464	China	Landrace
16NF3689_3690	CC	48.7333	17.372	China	Landrace
16NF3697_3698	AA	47.827	18.6467	China	Landrace
16NF3699_3700	AA	47.4243	17.8743	China	Landrace
16NF3713_3714	CC	46.8973	18.1207	China	Landrace
16NF3715_3716	AA	48.989	18.542	China	Landrace
16NF3717_3718	AA	47.366	17.5613	China	Landrace
16NF3719_3720	AA	49.0517	17.2857	China	Landrace
16NF3723_3724	AA	46.2823	18.2713	China	Landrace
16NF3727_3728	AA	46.117	20.1023	China	Landrace
16NF3733_3734	CC	49.5597	16.6783	China	Landrace
16NF3735_3736	CC	48.2923	18.363	China	Landrace
16NF3737_3738	AA	48.975	18.5997	China	Landrace
16NF3743_3744	CC	50.8897	16.0123	China	Landrace
16NF3747_3748	CC	50.9287	16.228	China	Landrace
16NF3749_3750	AA	46.8627	18.1783	China	Landrace
16NF3751_3752	AA	46.066	18.8547	China	Landrace
16NF3755_3756	AA	49.9267	17.319	China	Landrace
16NF3757_3758	CC	53.2357	15.3647	China	Landrace
16NF3761_3762	AA	49.104	17.4327	China	Landrace
16NF3763_3764	AA	42.2963	21.2143	China	Landrace
16NF3767_3768	AA	47.6913	18.396	China	Landrace
16NF3771_3772	CC	50.2067	15.6303	China	Landrace
16NF3777_3778	CC	53.2383	15.361	China	Landrace
16NF3783_3784	CC	45.8843	19.571	China	Landrace
16NF3787_3788	CC	51.759	15.7127	China	Landrace
16NF3789_3790	AA	46.698	17.8977	China	Landrace
16NF3791_3792	AA	48.5637	16.7867	China	Landrace
16NF3797_3798	AA	51.2463	16.489	China	Landrace
16NF3803_3804	AA	52.156	15.6217	China	Landrace
16NF3805_3806	AA	50.5967	17.5103	China	Landrace
16NF3809_3810	AA	50.8657	17.7807	China	Landrace
16NF3811_3812	CC	47.809	18.676	China	Landrace
16NF3817_3818	AA	49.972	15.8467	China	Landrace
16NF3821_3822	CC	47.749	17.5047	China	Landrace
16NF3825_3826	AA	49.9797	17.2717	China	Landrace
16NF3827_3828	AA	49.2303	18.318	China	Landrace
16NF3829_3830	AA	50.8743	18.051	China	Landrace
16NF3833_3834	AA	51.5617	16.18	China	Landrace
16NF3835_3836	AA	45.598	17.7313	China	Landrace
16NF3851_3852	AA	45.959	18.593	China	Landrace
16NF3853_3854	AA	48.349	16.871	China	Landrace
16NF3855_3856	AA	52.7963	16.1947	China	Landrace
16NF3857_3858	AA	41.5393	20.7107	China	Landrace
16NF3865_3866	CC	47.6937	17.6827	China	Landrace
16NF3869_3870	AA	43.8867	20.0243	China	Landrace
16NF3871_3872	CC	50.1417	16.453	China	Landrace
16NF3891_3892	CC	45.7403	18.1077	China	Landrace
16NF3897_3898	AA	49.499	17.9033	China	Landrace
16NF3899_3900	AA	47.2753	17.752	China	Landrace
16NF3903_3904	CC	47.7417	17.8703	China	Landrace
16NF3905_3906	CC	50.892	15.77	China	Landrace
16NF3907_3908	AA	48.559	17.9673	China	Landrace
16NF3909_3910	AA	49.009	17.679	China	Landrace
16NF3913_3914	CC	49.3673	17.384	China	Landrace
16NF3915_3916	AA	44.2	18.501	China	Landrace
16NF3917_3918	AA	48.436	17.6247	China	Landrace
16NF3919_3920	AA	43.6917	20.2257	China	Landrace
16NF3921_3922	AA	49.198	16.919	China	Landrace
16NF3923_3924	CC	44.7037	18.551	China	Landrace
16NF3925_3926	CC	46.4137	17.38	China	Landrace
16NF3929_3930	AA	47.7733	17.4903	China	Landrace
16NF3931_3932	AA	51.2193	16.165	China	Landrace
16NF3939_3940	CC	44.629	18.0003	China	Landrace
16NF3953_3954	AA	50.5017	16.199	China	Landrace
16NF3955_3956	CC	46.5397	17.1233	China	Landrace
16NF3957_3958	AA	45.9227	17.548	China	Landrace
16NF3959_3960	CC	47.8603	16.442	China	Landrace
16NF3961_3962	AA	47.9443	18.1383	China	Landrace
16NF3967_3968	AA	46.1643	18.5457	China	Landrace
16NF3969_3970	CC	51.2293	16.2547	China	Landrace
16NF3971_3972	CC	49.768	17.0467	China	Landrace
16NF3975_3976	CC	53.7667	14.9837	China	Landrace
16NF3977_3978	CC	48.6517	18.088	China	Landrace
16NF3981_3982	AA	44.1277	19.9013	China	Landrace
16NF3985_3986	CC	52.2947	16.3277	China	Landrace
16NF3987_3988	CC	46.1183	18.7603	China	Landrace
16NF3991_3992	CC	48.1363	17.2757	China	Landrace
16NF4003_4004	CC	50.6523	16.487	China	Landrace
16NF4005_4006	CC	51.787	16.028	China	Landrace
16NF4007_4008	CC	50.8083	17.345	China	Landrace
16NF4009_4010	CC	52.0443	15.8287	China	Landrace
16NF4011_4012	CC	54.0963	15.4253	China	Landrace
16NF4013_4014	CC	48.0417	18.1497	China	Landrace
16NF4015_4016	AA	49.409	18.3157	China	Landrace
16NF4017_4018	CC	49.518	15.4957	China	Landrace
16NF4019_4020	CC	47.6043	18.159	China	Landrace
16NF4023_4024	CC	46.5597	17.837	China	Landrace
16NF4025_4026	AA	46.2497	18.6117	China	Landrace
16NF4027_4028	CC	48.2513	16.968	China	Landrace
16NF4029_4030	AA	40.417	21.479	China	Landrace
16NF4031_4032	AA	47.5043	18.2367	China	Landrace
16NF4035_4036	AA	42.545	20.0573	China	Landrace
16NF4037_4038	CC	47.7657	16.6943	China	Landrace
16NF4045_4046	AA	42.836	20.287	China	Landrace
16NF4047_4048	AA	47.9043	17.8887	China	Landrace
16NF4049_4050	AA	43.7417	19.784	China	Landrace
16NF4051_4052	CC	45.4783	15.6143	China	Landrace
16NF4057_4058	AA	49.792	17.2167	China	Landrace
16NF4059_4060	AA	46.7813	18.035	China	Landrace
16NF4061_4062	AA	49.054	17.9577	China	Landrace
16NF4063_4064	AA	44.383	19.2543	China	Landrace
16NF4067_4068	AA	49.6467	18.5133	China	Landrace
16NF4069_4070	CC	47.2783	19.0547	China	Landrace
16NF4071_4072	CC	47.271	19.194	China	Landrace
16NF4077_4078	AA	44.979	19.7137	China	Landrace
16NF4079_4080	CC	47.1647	18.4553	China	Landrace
16NF4089_4090	AA	50.4317	17.814	China	Landrace
16NF4099_4100	CC	49.426	17.697	China	Landrace
16NF4101_4102	CC	44.7647	18.1537	China	Landrace
16NF4103_4104	CC	53.5313	14.8033	China	Landrace
16NF4107_4108	AA	47.0433	19.5583	China	Landrace
16NF4109_4110	AA	48.3293	17.613	China	Landrace
16NF4111_4112	AA	51.1763	17.9447	China	Landrace
16NF4113_4114	AA	51.4247	16.7917	China	Landrace
16NF4115_4116	AA	48.9107	18.0137	China	Landrace
16NF4117_4118	CC	51.3827	17.5987	China	Landrace
16NF4119_4120	AA	43.941	21.428	China	Landrace
16NF4121_4122	CC	51.2953	16.3633	China	Landrace
16NF4123_4124	AA	44.9933	19.147	China	Landrace
16NF4125_4126	AA	48.797	18.7067	China	Landrace
16NF4127_4128	CC	47.9543	17.5327	China	Landrace
16NF4137_4138	AA	45.6593	19.726	China	Landrace
16NF4141_4142	AA	46.7033	17.8263	China	Landrace
16NF4143_4144	AA	49.9513	17.161	China	Landrace
16NF4149_4150	CC	50.7827	16.3983	China	Landrace
16NF4151_4152	CC	51.6337	16.14	China	Landrace
16NF4153_4154	AA	49.4537	17.48	China	Landrace
16NF4157_4158	CC	52.2993	15.6453	China	Landrace
16NF4159_4160	CC	51.3093	16.0297	China	Landrace
16NF4165_4166	CC	49.4743	15.472	China	Landrace
16NF4167_4168	CC	51.3923	16.3383	China	Landrace
16NF4171_4172	CC	46.8753	18.1127	China	Landrace
16NF4173_4174	AA	47.0537	18.858	China	Landrace
16NF4181_4182	AA	47.5907	18.108	China	Landrace
16NF4183_4184	AA	46.503	18.1197	China	Landrace
16NF4185_4186	AA	48.724	19.0947	China	Landrace
16NF4187_4188	AA	47.7763	19.6907	China	Landrace
16NF4191_4192	AA	46.7197	20.1923	China	Landrace
16NF4195_4196	CC	51.0173	17.022	China	Landrace
16NF4197_4198	CC	52.0777	15.779	China	Landrace
16NF4199_4200	CC	51.2487	17.2223	China	Landrace
16NF4209_4210	AA	45.7723	18.2987	China	Landrace
16NF4221_4222	AA	45.3183	19.3667	China	Landrace
16NF4227_4228	AA	45.703	19.695	China	Landrace
16NF4229_4230	CC	45.8247	19.4483	China	Landrace
16NF4231_4232	AA	48.5493	18.882	China	Landrace
16NF4235_4236	AA	46.6343	20.1737	China	Landrace
16NF4237_4238	AA	47.1817	18.5277	China	Landrace
16NF4241_4242	AA	45.938	19.4927	China	Landrace
16NF4245_4246	CC	44.8387	19.3837	China	Landrace
16NF4253_4254	CC	47.673	18.5307	China	Landrace
16NF4257_4258	CC	49.3873	16.683	China	Landrace
16NF4259_4260	CC	46.0973	18.7767	China	Landrace
16NF4263_4264	CC	58.0507	12.909	China	Landrace
16NF4267_4268	AA	46.1083	19.1093	China	Landrace
16NF4269_4270	AA	47.707	18.2923	China	Landrace
16NF4273_4274	AA	51.0397	18.7	China	Landrace
16NF4275_4276	CC	49.2233	17.1353	China	Landrace
16NF4277_4278	AA	46.1513	19.5397	China	Landrace
16NF4279_4280	AA	48.622	19.378	China	Landrace
16NF4285_4286	AA	49.2377	17.9847	China	Landrace
16NF4287_4288	AA	46.9647	18.934	China	Landrace
16NF4293_4294	CC	48.3743	17.1367	China	Landrace
16NF4401	AA	42.7173	20.896	China	Landrace
16NF4402	AA	41.7607	21.2473	China	Landrace
16NF4405	AA	38.439	21.8083	China	Landrace
16NF4406	AA	38.8337	20.9373	China	Landrace
16NF4408	AA	40.8573	20.727	China	Landrace
16NF4413	CC	49.3843	16.7507	China	Landrace
16NF4414	AA	44.8717	16.859	China	Landrace
16NF4416	AA	38.6103	21.6187	China	Landrace
16NF4418	CC	48.537	16.77	China	Landrace
16NF4420	CC	49.0553	17.9113	China	Landrace
16NF4421	CC	49.7477	16.6943	China	Landrace
16NF4422	CC	48.855	16.8057	China	Landrace
16NF4423	CC	48.8553	17.699	China	Landrace
16NF4424	CC	51.697	16.5903	China	Landrace
16NF4426	AA	50.0547	18.2243	China	Landrace
16NF4427	CC	44.521	19.532	China	Landrace
16NF4428	CC	51.7393	16.1337	China	Landrace
16NF4429	CC	47.6833	17.31	China	Landrace
16NF4430	CC	45.8037	19.1853	China	Landrace
16NF4433	CC	45.655	18.3257	China	Landrace
16NF4435	CC	50.4503	16.915	China	Landrace
16NF4438	AA	37.8283	22.6107	China	Landrace
16NF4444	CC	49.0103	16.3823	China	Landrace
16NF4449	CC	49.805	15.8953	China	Landrace
16NF4450	CC	46.833	15.8377	China	Landrace
16NF4452	AA	46.0703	18.3087	China	Landrace
16NF4454	CC	51.5597	16.6663	China	Landrace
16NF4457	AA	48.7203	18.3007	China	Landrace
16NF4460	AA	37.3427	22.464	China	Landrace
16NF4462	AA	43.5643	19.3287	China	Landrace
16NF4463	AA	41.5853	20.7367	China	Landrace
16NF4467	AA	39.7803	21.3353	China	Landrace
16NF4470	AA	51.6347	18.5923	China	Landrace
16NF4471	AA	45.4357	20.551	China	Landrace
16NF4472	AA	53.2447	16.7103	China	Landrace
16NF4476	CC	49.5883	17.4683	China	Landrace
16NF4477	CC	50.481	16.4843	China	Landrace
16NF4478	CC	46.2623	17.98	China	Landrace
16NF4479	AA	52.5197	17.3077	China	Landrace
16NF4482	AA	44.562	20.2123	China	Landrace
16NF4485	CC	49.1003	16.5493	China	Landrace
16NF4486	CC	47.5277	17.304	China	Landrace
16NF4489	AA	49.0413	17.2597	China	Landrace
16NF4491	AA	47.7633	17.1847	China	Landrace
16NF4504	AA	46.9713	19.1297	China	Landrace
16NF4509	AA	40.541	19.839	China	Landrace
16NF4512	AA	39.209	21.2333	China	Landrace
16NF4517	CC	45.864	18.7007	China	Landrace
16NF4519	CC	47.7913	17.4683	China	Landrace
16NF4520	CC	52.706	15.638	China	Landrace
16NF4523	CC	41.2673	20.8317	China	Landrace
16NF4524	CC	49.086	14.885	China	Landrace
16NF4527	CC	47.547	17.755	China	Landrace
16NF4528	CC	42.8673	19.5617	China	Landrace
16NF4529	AA	42.0473	20.1043	China	Landrace
16NF4532	AA	44.4813	19.5613	China	Landrace
16NF4533	AA	46.8777	18.5607	China	Landrace
16NF4537	CC	50.7573	16.3413	China	Landrace
16NF4538	AA	39.6457	21.4543	China	Landrace
16NF4540	AA	42.31	19.6587	China	Landrace
16NF4543	CC	46.054	18.322	China	Landrace
16NF4545	CC	48.7107	15.8907	China	Landrace
16NF4552	AA	42.134	21.597	China	Landrace
16NF4555	CC	49.125	16.255	China	Landrace
16NF4556	CC	51.0637	16.7753	China	Landrace
16NF4557	CC	47.317	17.4643	China	Landrace
16NF4559	CC	49.2103	17.0013	China	Landrace
16NF4560	CC	49.2047	16.8333	China	Landrace
16NF4563	CC	45.832	16.6163	China	Landrace
16NF4565	CC	45.225	19.9503	China	Landrace
16NF4566	CC	43.2457	19.0557	China	Landrace
16NF4567	CC	49.639	17.1293	China	Landrace
16NF4571	CC	45.616	19.8137	China	Landrace
16NF4573	CC	46.508	18.4717	China	Landrace
16NF4579	AA	50.7007	18.1443	China	Landrace
16NF4581	AA	48.4477	17.2593	China	Landrace
16NF4583	CC	48.7287	17.1663	China	Landrace
16NF4585	CC	48.794	17.8973	China	Landrace
16NF4587	CC	49.6797	16.955	China	Landrace
16NF4591	AA	45.1943	19.5703	China	Landrace
16NF4595	CC	46.6457	16.9763	China	Landrace
16NF4616_4617	CC	47.9547	16.9773	China	Landrace
16NF4618_4619	AA	44.332	20.603	China	Landrace
16NF4620_4621	AA	46.896	18.9607	China	Landrace
16NF4622_4623	CC	48.3767	17.5003	China	Landrace
16NF4634_4635	CC	47.3467	17.973	China	Landrace
16NF4638_4639	AA	49.1397	18.1243	China	Landrace
16NF4660_4661	CC	50.058	16.0183	China	Landrace
16NF4662_4663	AA	45.5493	19.319	China	Landrace
LYH116	AA	48.707	17.3093	China	Landrace
LYH117	AA	38.3673	22.1653	China	Landrace
LYH24	CC	43.5067	18.6683	China	Landrace
LYH29	CC	46.5187	17.428	China	Landrace
LYH39	CC	55.049	14.8933	China	Landrace
LYH43	CC	52.571	17.1193	China	Landrace
LYH46	CC	52.6453	16.6493	China	Landrace
LYH55	AA	45.007	19.9843	China	Landrace
LYH56	AA	48.0133	18.7287	China	Landrace
LYH57	AA	48.691	18.4563	China	Landrace
LYH59	CC	52.0563	17.0703	China	Landrace
LYH63	CC	46.7197	19.105	China	Landrace
LYH66	AA	38.4037	21.7533	China	Landrace
LYH74	CC	44.8623	18.7447	China	Landrace
LYH77	CC	48.103	16.764	China	Landrace
LYH85	AA	43.6017	19.492	China	Landrace
LYH89	AA	46.3373	18.9877	China	Landrace
QLJ143	CC	49.6687	17.3007	China	Landrace
QLJ147	CC	45.8503	17.6123	China	Landrace
QLJ149	AA	43.8207	20.6267	China	Landrace
QLJ150	CC	48.0967	16.982	China	Landrace
QLJ168	AA	47.238	18.747	China	Landrace
Z112	CC	49.563	16.1227	China	Landrace
Z125	CC	49.285	15.585	China	Landrace
Z127	CC	49.0873	15.702	China	Landrace
Z130	CC	51.6613	14.7543	China	Landrace
Z131	AA	50.0037	16.8717	China	Landrace
Z164	AA	49.0577	16.799	China	Landrace
Z171	CC	46.1823	16.662	China	Landrace
Z185	AA	41.877	19.398	China	Landrace
Z21	CC	52.497	15.21	China	Landrace
Z29	AA	51.4833	16.733	China	Landrace
Z36	CC	52.8443	15.1083	China	Landrace
Z39	CC	46.8597	17.1703	China	Landrace
Z40	AA	43.0127	19.8507	China	Landrace
Z43	CC	47.296	15.4637	China	Landrace
Z44	CC	51.1453	15.6207	China	Landrace
Z47	CC	46.879	17.6077	China	Landrace
Z51	CC	50.7683	15.658	China	Landrace
Z78	AA	48.852	17.5993	China	Landrace
Z92	AA	48.1927	16.5913	China	Landrace
16NF1_2	CC	38.5013	20.3143	other countries	Improved_cultivar
16NF107_108	CC	40.5557	20.6587	other countries	Improved_cultivar
16NF109_110	AA	40.8097	21.6737	other countries	Improved_cultivar
16NF113_114	AA	41.5557	20.39	other countries	Improved_cultivar
16NF115_116	AA	36.959	22.5237	other countries	Improved_cultivar
16NF121_122	AA	39.227	21.551	other countries	Improved_cultivar
16NF125_126	CC	52.613	14.9657	other countries	Improved_cultivar
16NF131_132	CC	54.365	13.108	other countries	Improved_cultivar
16NF133_134	AA	47.617	17.8943	other countries	Improved_cultivar
16NF149_150	AA	47.6747	19.275	other countries	Improved_cultivar
16NF155_156	AA	39.205	22.3077	other countries	Improved_cultivar
16NF159_160	AA	40.314	21.3537	other countries	Improved_cultivar
16NF169_170	AA	45.5883	20.3233	other countries	Improved_cultivar
16NF17_18	CC	42.5183	20.3927	other countries	Improved_cultivar
16NF171_172	CC	50.0643	14.3897	other countries	Improved_cultivar
16NF173_174	AA	36.4377	23.4863	other countries	Improved_cultivar
16NF177_178	CC	51.4607	15.8727	other countries	Improved_cultivar
16NF179_180	AA	36.036	23.1017	other countries	Improved_cultivar
16NF181_182	AA	42.76	20.906	other countries	Improved_cultivar
16NF183_184	AA	43.399	19.9713	other countries	Improved_cultivar
16NF185_186	AA	40.587	21.2617	other countries	Improved_cultivar
16NF187_188	AA	43.6467	19.1393	other countries	Improved_cultivar
16NF189_190	CC	38.249	21.6587	other countries	Improved_cultivar
16NF19_20	AA	42.3157	20.1757	other countries	Improved_cultivar
16NF191_192	AA	40.8837	20.8457	other countries	Improved_cultivar
16NF205_206	AA	38.8433	21.7637	other countries	Improved_cultivar
16NF219_220	AA	43.0613	19.4453	other countries	Improved_cultivar
16NF221_222	AA	39.583	20.9553	other countries	Improved_cultivar
16NF223_224	CC	44.135	17.4853	other countries	Improved_cultivar
16NF225_226	AA	42.983	20.286	other countries	Improved_cultivar
16NF227_228	AA	43.5757	19.2523	other countries	Improved_cultivar
16NF229_230	AA	39.5447	21.7767	other countries	Improved_cultivar
16NF23_24	CC	46.8447	17.3427	other countries	Improved_cultivar
16NF237_238	CC	40.757	20.9323	other countries	Improved_cultivar
16NF239_240	AA	37.0837	23.2123	other countries	Improved_cultivar
16NF243_244	AA	39.0493	21.904	other countries	Improved_cultivar
16NF245_246	AA	41.079	20.2633	other countries	Improved_cultivar
16NF249_250	AA	40.2957	21.0293	other countries	Improved_cultivar
16NF251_252	CC	43.9037	19.5673	other countries	Improved_cultivar
16NF253_254	AA	38.4823	22.0793	other countries	Improved_cultivar
16NF257_258	AA	39.2597	22.1937	other countries	Improved_cultivar
16NF261_262	AA	39.1797	21.5387	other countries	Improved_cultivar
16NF267_268	AA	38.9577	22.6827	other countries	Improved_cultivar
16NF27_28	AA	40.6977	20.9207	other countries	Improved_cultivar
16NF271_272	AA	37.6523	22.941	other countries	Improved_cultivar
16NF273_274	AA	38.688	21.6273	other countries	Improved_cultivar
16NF275_276	AA	38.6007	21.8553	other countries	Improved_cultivar
16NF281_282	AA	33.328	24.463	other countries	Improved_cultivar
16NF283_284	CC	36.0043	23.2843	other countries	Improved_cultivar
16NF285_286	AA	41.6093	22.5373	other countries	Improved_cultivar
16NF29_30	AA	41.6293	20.3857	other countries	Improved_cultivar
16NF293_294	AA	37.566	22.733	other countries	Improved_cultivar
16NF297_298	CC	45.2113	19.0377	other countries	Improved_cultivar
16NF299_300	AA	47.6043	18.3373	other countries	Improved_cultivar
16NF301_302	CC	45.469	19.785	other countries	Improved_cultivar
16NF303_304	AA	38.7693	22.9787	other countries	Improved_cultivar
16NF305_306	AA	43.5013	21.1257	other countries	Improved_cultivar
16NF31_32	AA	37.339	22	other countries	Improved_cultivar
16NF319_320	CC	43.5807	19.2613	other countries	Improved_cultivar
16NF321_322	CC	52.6053	15.7857	other countries	Improved_cultivar
16NF327_328	CC	43.552	19.245	other countries	Improved_cultivar
16NF329_330	AA	36.997	23.2787	other countries	Improved_cultivar
16NF33_34	AA	37.5823	23.1567	other countries	Improved_cultivar
16NF335_336	AA	47.1837	18.0377	other countries	Improved_cultivar
16NF341_342	AA	42.1213	21.574	other countries	Improved_cultivar
16NF345_346	AA	41.2077	20.8573	other countries	Improved_cultivar
16NF347_348	AA	43.9847	20.612	other countries	Improved_cultivar
16NF351_352	AA	44.0363	20.458	other countries	Improved_cultivar
16NF353_354	AA	47.6157	16.671	other countries	Improved_cultivar
16NF359_360	AA	36.984	22.7297	other countries	Improved_cultivar
16NF361_362	AA	38.2283	21.8737	other countries	Improved_cultivar
16NF37_38	CC	49.2067	16.1657	other countries	Improved_cultivar
16NF377_378	AA	38.6063	22.17	other countries	Improved_cultivar
16NF379_380	AA	40.2213	21.3907	other countries	Improved_cultivar
16NF387_388	AA	41.651	21.7933	other countries	Improved_cultivar
16NF389_390	AA	45.406	20.0277	other countries	Improved_cultivar
16NF39_40	AA	40.6413	20.4173	other countries	Improved_cultivar
16NF391_392	AA	42.0787	21.6647	other countries	Improved_cultivar
16NF393_394	AA	41.378	21.968	other countries	Improved_cultivar
16NF403_404	AA	38.0433	22.406	other countries	Improved_cultivar
16NF407_408	AA	37.7323	22.6167	other countries	Improved_cultivar
16NF41_42	CC	37.1447	23.1247	other countries	Improved_cultivar
16NF411_412	AA	38.6067	22.1797	other countries	Improved_cultivar
16NF413_414	AA	43.5157	21.0997	other countries	Improved_cultivar
16NF415_416	AA	40.55	22.5837	other countries	Improved_cultivar
16NF417_418	AA	42.5813	21.1417	other countries	Improved_cultivar
16NF419_420	AA	40.7197	21.58	other countries	Improved_cultivar
16NF423_424	AA	40.3237	21.2113	other countries	Improved_cultivar
16NF427_428	AA	45.2237	20.0583	other countries	Improved_cultivar
16NF431_432	AA	39.2053	22.8177	other countries	Improved_cultivar
16NF433_434	AA	38.0607	23.1017	other countries	Improved_cultivar
16NF437_438	CC	45.7083	17.132	other countries	Improved_cultivar
16NF439_440	AA	37.548	22.5897	other countries	Improved_cultivar
16NF45_46	AA	37.1193	23.33	other countries	Improved_cultivar
16NF4588	AA	41.0607	21.0633	other countries	Improved_cultivar
16NF465_466	AA	39.1407	21.4267	other countries	Improved_cultivar
16NF4672_4673	CC	48.066	16.4367	other countries	Improved_cultivar
16NF4674_4675	CC	48.7997	16.326	other countries	Improved_cultivar
16NF4678_4679	AA	40.476	20.9677	other countries	Improved_cultivar
16NF4682_4683	CC	49.183	15.9997	other countries	Improved_cultivar
16NF4684_4685	CC	47.6523	17.0117	other countries	Improved_cultivar
16NF4686_4687	CC	46.0693	16.4923	other countries	Improved_cultivar
16NF4691	CC	44.2603	19.085	other countries	Improved_cultivar
16NF4698	AA	37.0807	22.9457	other countries	Improved_cultivar
16NF4709	AA	37.3677	23.2017	other countries	Improved_cultivar
16NF479_480	AA	45.944	16.5633	other countries	Improved_cultivar
16NF483_484	AA	34.587	24.712	other countries	Improved_cultivar
16NF49_50	CC	44.5393	17.796	other countries	Improved_cultivar
16NF499_500	AA	36.1337	23.4503	other countries	Improved_cultivar
16NF5_6	CC	39.7327	20.8943	other countries	Improved_cultivar
16NF503_504	CC	47.5137	18.9313	other countries	Improved_cultivar
16NF505_506	AA	45.5157	19.063	other countries	Improved_cultivar
16NF509_510	CC	47.377	16.644	other countries	Improved_cultivar
16NF511_512	CC	46.0623	16.688	other countries	Improved_cultivar
16NF521_522	AA	41.0507	22.198	other countries	Improved_cultivar
16NF523_524	AA	40.4487	21.215	other countries	Improved_cultivar
16NF527_528	CC	49.121	15.5897	other countries	Improved_cultivar
16NF529_530	AA	39.7783	20.4737	other countries	Improved_cultivar
16NF53_54	AA	38.3473	22.999	other countries	Improved_cultivar
16NF55_56	AA	34.7187	23.5417	other countries	Improved_cultivar
16NF559_560	AA	43.3	20.7687	other countries	Improved_cultivar
16NF561_562	AA	40.006	22.7463	other countries	Improved_cultivar
16NF563_564	AA	38.6907	23.2313	other countries	Improved_cultivar
16NF565_566	AA	41.8277	20.1383	other countries	Improved_cultivar
16NF567_568	CC	41.0677	21.5627	other countries	Improved_cultivar
16NF573_574	CC	48.983	17.049	other countries	Improved_cultivar
16NF61_62	AA	41.888	20.3287	other countries	Improved_cultivar
16NF625_626	AA	40.2887	21.124	other countries	Improved_cultivar
16NF65_66	AA	41.1367	21.151	other countries	Improved_cultivar
16NF67_68	CC	39.5623	22.2253	other countries	Improved_cultivar
16NF69_70	AA	42.523	19.89	other countries	Improved_cultivar
16NF7_8	CC	40.3467	21.8853	other countries	Improved_cultivar
16NF73_74	AA	37.487	22.2523	other countries	Improved_cultivar
16NF75_76	CC	44.7637	18.3787	other countries	Improved_cultivar
16NF79_80	AA	40.3557	22.0967	other countries	Improved_cultivar
16NF83_84	AA	43.9003	20.4107	other countries	Improved_cultivar
16NF85_86	AA	43.9483	19.7733	other countries	Improved_cultivar
16NF87_88	AA	43.8967	19.6163	other countries	Improved_cultivar
16NF89_90	AA	41.8703	20.3527	other countries	Improved_cultivar
16NF93_94	CC	38.7847	22.3783	other countries	Improved_cultivar
16NF97_98	AA	45.353	19.2373	other countries	Improved_cultivar
16NF99_100	AA	40.895	21.3267	other countries	Improved_cultivar
Z181	AA	42.8633	19.4297	other countries	Improved_cultivar
Z182	AA	44.067	18.5917	other countries	Improved_cultivar
Z198	CC	46.98	16.1717	other countries	Improved_cultivar
Z200	AA	52.006	16.9793	other countries	Improved_cultivar
Z201	CC	48.851	16.257	other countries	Improved_cultivar
Z205	CC	51.3487	15.0067	other countries	Improved_cultivar
Z221	AA	45.9197	17.7183	other countries	Improved_cultivar
Z222	CC	47.8087	18.2037	other countries	Improved_cultivar
Z4	AA	43.3057	20.7337	other countries	Improved_cultivar

## Sheet: GmDGAT1b
ANNO	nonsynonymous SNV_Glyma.17G053300.Wm82.a2.v1:Glyma.17G053300.1.Wm82.a2.v1:exon1:c.A179C:p.D60A,Glyma.17G053300.Wm82.a2.v1:Glyma.17G053300.2.Wm82.a2.v1:exon1:c.A179C:p.D60A,	Protein	Fat	Origin	Type
#CHROM	Gm17
POS	4054733
REF	A
ALT	C
16NF1005_1006	AA	38.9207	22.297	China	Improved_cultivar
16NF1007_1008	AA	40.7457	20.6063	China	Improved_cultivar
16NF1013_1014	AA	38.3	22.0897	China	Improved_cultivar
16NF1017_1018	AA	39.763	21.7983	China	Improved_cultivar
16NF1025_1026	AA	38.289	22.3897	China	Improved_cultivar
16NF1081_1082	AA	38.5937	23.0537	China	Improved_cultivar
16NF1083_1084	AA	37.6697	22.3057	China	Improved_cultivar
16NF1133_1134	AA	46.864	18.6537	China	Improved_cultivar
16NF1135_1136	AA	41.697	20.996	China	Improved_cultivar
16NF1245_1246	AA	36.5617	23.1507	China	Improved_cultivar
16NF1343_1344	AA	38.7717	22.251	China	Improved_cultivar
16NF1349_1350	AA	40.456	21.919	China	Improved_cultivar
16NF1351_1352	AA	36.6593	21.8497	China	Improved_cultivar
16NF1353_1354	CC	38.9127	21.906	China	Improved_cultivar
16NF1363_1364	CC	41.5223	20.1153	China	Improved_cultivar
16NF1383_1384	AA	37.492	23.6443	China	Improved_cultivar
16NF1385_1386	AA	39.1847	21.709	China	Improved_cultivar
16NF1389_1390	AA	43.254	20.8823	China	Improved_cultivar
16NF1397_1398	AA	38.3183	21.6313	China	Improved_cultivar
16NF1403_1404	CC	38.5213	21.296	China	Improved_cultivar
16NF1407	AA	37.5727	21.9523	China	Improved_cultivar
16NF1413_1414	AA	37.7467	21.8023	China	Improved_cultivar
16NF1421_1422	AA	36.2873	23.048	China	Improved_cultivar
16NF1423_1424	AA	39.97	21.6067	China	Improved_cultivar
16NF1441_1442	AA	42.267	20.299	China	Improved_cultivar
16NF1443_1444	CC	40.0587	20.6153	China	Improved_cultivar
16NF1451_1452	AA	36.3833	23.1583	China	Improved_cultivar
16NF1453	AA	35.2683	24.0737	China	Improved_cultivar
16NF1455_1456	AA	35.4947	24.4383	China	Improved_cultivar
16NF1457	AA	36.2033	22.768	China	Improved_cultivar
16NF1471	AA	37.1857	22.686	China	Improved_cultivar
16NF1477_1478	AA	36.1667	23.554	China	Improved_cultivar
16NF1479	AA	35.68	23.831	China	Improved_cultivar
16NF1481	AA	42.977	20.0403	China	Improved_cultivar
16NF1485_1486	AA	36.9817	22.9627	China	Improved_cultivar
16NF1489_1490	AA	35.2153	23.452	China	Improved_cultivar
16NF1491_1492	AA	37.2267	23.462	China	Improved_cultivar
16NF1495_1496	AA	38.2687	22.3427	China	Improved_cultivar
16NF1497_1498	AA	36.2097	23.9847	China	Improved_cultivar
16NF1503_1504	CC	37.465	20.9497	China	Improved_cultivar
16NF1505_1506	CC	44.678	19.9423	China	Improved_cultivar
16NF1509_1510	CC	38.205	23.131	China	Improved_cultivar
16NF1515_1516	CC	36.6717	22.3583	China	Improved_cultivar
16NF1517_1518	AA	36.5517	22.9987	China	Improved_cultivar
16NF1519_1520	AA	37.641	22.5807	China	Improved_cultivar
16NF1525_1526	AA	38.2217	22.079	China	Improved_cultivar
16NF1527_1528	AA	33.6897	24.5103	China	Improved_cultivar
16NF1531_1532	CC	36.9597	22.2647	China	Improved_cultivar
16NF1533_1534	AA	36.5	23.1423	China	Improved_cultivar
16NF1535_1536	AA	37.2303	23.6927	China	Improved_cultivar
16NF1537_1538	AA	37.3317	22.6817	China	Improved_cultivar
16NF1539_1540	AA	37.921	22.941	China	Improved_cultivar
16NF1541_1542	AA	35.3713	23.639	China	Improved_cultivar
16NF1545_1546	AA	36.793	23.5583	China	Improved_cultivar
16NF1547_1548	AA	34.1963	23.6143	China	Improved_cultivar
16NF1555_1556	AA	36.8707	23.119	China	Improved_cultivar
16NF1557_1558	AA	41	21.175	China	Improved_cultivar
16NF1559_1560	AA	39.8	22.056	China	Improved_cultivar
16NF1561_1562	AA	37.57	21.864	China	Improved_cultivar
16NF1567_1568	AA	40.2803	20.843	China	Improved_cultivar
16NF1569_1570	CC	42.931	20.7427	China	Improved_cultivar
16NF1571_1572	AA	35.5823	24.2313	China	Improved_cultivar
16NF1575_1576	AA	38.6943	21.66	China	Improved_cultivar
16NF1577_1578	AA	41.1743	21.1627	China	Improved_cultivar
16NF1579_1580	AA	41.1683	21.0643	China	Improved_cultivar
16NF1581_1582	AA	39.5417	21.953	China	Improved_cultivar
16NF1589_1590	AA	38.31	22.5027	China	Improved_cultivar
16NF1591_1592	AA	37.167	22.1117	China	Improved_cultivar
16NF1597_1598	AA	34.987	24.2777	China	Improved_cultivar
16NF1603_1604	AA	39.1857	20.7047	China	Improved_cultivar
16NF1605_1606	AA	36.836	22.5213	China	Improved_cultivar
16NF1607_1608	AA	39.9153	21.1797	China	Improved_cultivar
16NF1617_1618	AA	37.425	23.3113	China	Improved_cultivar
16NF1621_1622	AA	39.4997	21.3843	China	Improved_cultivar
16NF1629_1630	AA	39.9673	21.687	China	Improved_cultivar
16NF1633_1634	AA	39.9967	21.4497	China	Improved_cultivar
16NF1637_1638	AA	39.3253	21.0183	China	Improved_cultivar
16NF1641_1642	AA	38.586	21.8283	China	Improved_cultivar
16NF1645_1646	AA	38.4473	22.4553	China	Improved_cultivar
16NF1655_1656	AA	38.0797	23.473	China	Improved_cultivar
16NF1657_1658	AA	38.34	22.733	China	Improved_cultivar
16NF1661_1662	CC	41.3553	20.4723	China	Improved_cultivar
16NF1711_1712	AA	42.9793	19.785	China	Improved_cultivar
16NF1717_1718	AA	37.0083	22.7293	China	Improved_cultivar
16NF1749_1750	AA	37.0233	23.149	China	Improved_cultivar
16NF1751_1752	AA	35.7463	22.7017	China	Improved_cultivar
16NF1753_1754	AA	37.192	22.086	China	Improved_cultivar
16NF1787_1788	AA	46.353	18.962	China	Improved_cultivar
16NF2223_2224	CC	41.3627	21.387	China	Improved_cultivar
16NF2225_2226	AA	36.9553	23.3517	China	Improved_cultivar
16NF2233_2234	AA	39.073	22.4037	China	Improved_cultivar
16NF2267_2268	AA	39.3723	21.646	China	Improved_cultivar
16NF2269_2270	CC	45.6807	18.843	China	Improved_cultivar
16NF2279_2280	CC	37.1083	23.821	China	Improved_cultivar
16NF2285_2286	CC	42.9327	20.4267	China	Improved_cultivar
16NF2299_2300	AA	37.9233	23.3987	China	Improved_cultivar
16NF2305_2306	CC	37.8207	23.725	China	Improved_cultivar
16NF2313_2314	AA	45.6727	18.452	China	Improved_cultivar
16NF2315_2316	CC	45.249	18.7747	China	Improved_cultivar
16NF2325_2326	CC	39.6977	21.9527	China	Improved_cultivar
16NF2327_2328	AA	44.259	21.048	China	Improved_cultivar
16NF2333_2334	AA	42.2513	21.705	China	Improved_cultivar
16NF2335_2336	AA	35.3223	22.494	China	Improved_cultivar
16NF2337_2338	AA	39.3087	21.443	China	Improved_cultivar
16NF2339_2340	AA	39.517	21.9273	China	Improved_cultivar
16NF2341_2342	CC	45.172	20.6347	China	Improved_cultivar
16NF2347_2348	CC	40.181	21.8427	China	Improved_cultivar
16NF2377_2378	CC	46.915	18.517	China	Improved_cultivar
16NF2381_2382	CC	43.2267	19.7857	China	Improved_cultivar
16NF2391_2392	AA	41.5337	19.4537	China	Improved_cultivar
16NF2397_2398	AA	45.7013	18.241	China	Improved_cultivar
16NF2985_2986	AA	42.1987	21.436	China	Improved_cultivar
16NF2993_2994	CC	44.0857	20.2417	China	Improved_cultivar
16NF3219_3220	AA	46.2247	18.4257	China	Improved_cultivar
16NF3259_3260	CC	50.1393	18.3827	China	Improved_cultivar
16NF3449_3450	CC	45.9673	17.4777	China	Improved_cultivar
16NF3451_3452	CC	44.5863	20.3243	China	Improved_cultivar
16NF3455_3456	AA	48.7317	17.1353	China	Improved_cultivar
16NF3459_3460	CC	45.502	18.7717	China	Improved_cultivar
16NF3467_3468	CC	42.8227	20.1283	China	Improved_cultivar
16NF3483_3484	CC	49.281	17.906	China	Improved_cultivar
16NF3489_3490	CC	48.8693	18.9127	China	Improved_cultivar
16NF3491_3492	CC	49.3337	17.4833	China	Improved_cultivar
16NF3503_3504	AA	47.112	19.4767	China	Improved_cultivar
16NF3505_3506	AA	40.5063	20.0363	China	Improved_cultivar
16NF3509_3510	CC	49.746	16.642	China	Improved_cultivar
16NF3511_3512	CC	44.944	19.699	China	Improved_cultivar
16NF3513_3514	CC	43.5833	19.932	China	Improved_cultivar
16NF3517_3518	AA	44.166	19.031	China	Improved_cultivar
16NF3519_3520	CC	45.069	19.6397	China	Improved_cultivar
16NF3587_3588	AA	49.8123	18.1603	China	Improved_cultivar
16NF3695_3696	CC	49.2913	18.7127	China	Improved_cultivar
16NF3705_3706	AA	46.507	18.2527	China	Improved_cultivar
16NF4295_4296	AA	48.8097	17.9887	China	Improved_cultivar
16NF4301_4302	AA	37.5583	22.272	China	Improved_cultivar
16NF4404	AA	37.789	21.488	China	Improved_cultivar
16NF4441	AA	40.2653	20.284	China	Improved_cultivar
16NF4458	CC	48.5457	17.8697	China	Improved_cultivar
16NF4483	AA	43.465	19.9347	China	Improved_cultivar
16NF4490	CC	43.772	19.5767	China	Improved_cultivar
16NF4494	AA	38.365	21.6197	China	Improved_cultivar
16NF4496	AA	43.2217	20.5937	China	Improved_cultivar
16NF4499	AA	37.553	22.469	China	Improved_cultivar
16NF4500	AA	39.451	21.9473	China	Improved_cultivar
16NF4506	AA	35.5377	23.6437	China	Improved_cultivar
16NF4515	AA	42.9997	20.3917	China	Improved_cultivar
16NF4526	AA	41.098	21.4823	China	Improved_cultivar
16NF4546	AA	37.9367	21.8567	China	Improved_cultivar
16NF4572	CC	41.7603	20.5623	China	Improved_cultivar
16NF4576	AA	39.7903	20.7627	China	Improved_cultivar
16NF4582	CC	42.411	20.862	China	Improved_cultivar
16NF4593	AA	48.2337	16.9707	China	Improved_cultivar
16NF4599	AA	38.356	22.4723	China	Improved_cultivar
16NF4609	AA	37.4493	22.6043	China	Improved_cultivar
16NF4624_4625	AA	50.5807	16.918	China	Improved_cultivar
16NF4630_4631	CC	45.221	19.2517	China	Improved_cultivar
16NF4664_4665	AA	49.0877	15.92	China	Improved_cultivar
16NF4668_4669	AA	44.1863	19.62	China	Improved_cultivar
16NF4670_4671	AA	38.81	21.7167	China	Improved_cultivar
16NF4699	AA	42.52	20.334	China	Improved_cultivar
16NF4701	AA	38.772	22.3057	China	Improved_cultivar
16NF4702	AA	41.884	20.752	China	Improved_cultivar
16NF4704	AA	40.6713	21.5653	China	Improved_cultivar
16NF4708	CC	42.945	20.2777	China	Improved_cultivar
16NF4710	AA	41.8617	20.3367	China	Improved_cultivar
16NF4711	AA	45.219	19.092	China	Improved_cultivar
16NF4714	AA	36.9023	22.2687	China	Improved_cultivar
16NF4721	AA	43.965	19.149	China	Improved_cultivar
16NF684_685	AA	38.471	21.742	China	Improved_cultivar
QLJ155	CC	39.3147	22.7323	China	Improved_cultivar
16NF1031_1032	AA	40.105	21.8153	China	Landrace
16NF1033_1034	CC	37.971	22.648	China	Landrace
16NF1035_1036	AA	36.9303	22.433	China	Landrace
16NF1039_1040	CC	39.39	21.2467	China	Landrace
16NF1041_1042	AA	39.9823	22.295	China	Landrace
16NF1043_1044	CC	37.309	22.2727	China	Landrace
16NF1045_1046	AA	41.1113	20.0263	China	Landrace
16NF1047_1048	AA	41.6297	21.474	China	Landrace
16NF1059_1060	AA	41.269	20.1343	China	Landrace
16NF1061_1062	AA	42.9643	18.9543	China	Landrace
16NF1071_1072	AA	37.8833	23.1237	China	Landrace
16NF1085_1086	AA	37.896	21.845	China	Landrace
16NF1091_1092	AA	38.5113	22.427	China	Landrace
16NF1095_1096	AA	38.6653	22.4997	China	Landrace
16NF1101_1102	CC	39.0743	20.8033	China	Landrace
16NF1113_1114	CC	39.9837	20.8243	China	Landrace
16NF1117_1118	CC	42.6197	19.8093	China	Landrace
16NF1119_1120	AA	42.1383	19.8903	China	Landrace
16NF1127_1128	AA	43.4733	19.15	China	Landrace
16NF1159_1160	AA	40.646	21.3417	China	Landrace
16NF1167_1168	AA	43.5147	21.747	China	Landrace
16NF1169_1170	AA	40.831	20.4067	China	Landrace
16NF1171_1172	AA	40.2893	21.5523	China	Landrace
16NF1179_1180	AA	39.2257	22.2827	China	Landrace
16NF1189_1190	AA	43.2773	19.2207	China	Landrace
16NF1193_1194	CC	46.318	19.039	China	Landrace
16NF1195_1196	AA	41.879	20.4553	China	Landrace
16NF1197_1198	CC	47.1933	19.0257	China	Landrace
16NF1199_1200	CC	48.0907	18.5817	China	Landrace
16NF1205_1206	AA	44.738	19.3113	China	Landrace
16NF1207_1208	AA	47.8613	17.6193	China	Landrace
16NF1253_1254	AA	44.4147	19.4893	China	Landrace
16NF1279_1280	AA	41.815	20.0567	China	Landrace
16NF1281_1282	CC	43.5117	19.0937	China	Landrace
16NF1317_1318	AA	43.1323	20.0197	China	Landrace
16NF1333_1334	AA	45.3803	19.9463	China	Landrace
16NF1335_1336	AA	38.4853	21.145	China	Landrace
16NF1373_1374	AA	36.1243	24.2273	China	Landrace
16NF1769_1770	CC	45.578	16.7893	China	Landrace
16NF1779_1780	AA	38.1537	22.596	China	Landrace
16NF1785_1786	CC	45.097	18.829	China	Landrace
16NF1791_1792	AA	42.8093	20.487	China	Landrace
16NF1811_1812	CC	46.5433	18.9463	China	Landrace
16NF1849_1850	CC	45.5247	17.8697	China	Landrace
16NF1869_1870	CC	45.611	17.0623	China	Landrace
16NF1881_1882	AA	43.5667	19.34	China	Landrace
16NF1885_1886	AA	44.2727	18.067	China	Landrace
16NF1925_1926	CC	46.3403	17.1957	China	Landrace
16NF1929_1930	CC	45.696	18.3887	China	Landrace
16NF1941_1942	AA	49.984	17.0453	China	Landrace
16NF1947	AA	43.3267	19.7237	China	Landrace
16NF1949_1950	AA	50.676	16.5167	China	Landrace
16NF1955_1956	CC	44.289	19.2887	China	Landrace
16NF1957_1958	CC	43.0793	19.756	China	Landrace
16NF2001_2002	AA	38.2773	21.9883	China	Landrace
16NF2009_2010	AA	48.8133	17.8717	China	Landrace
16NF2013_2014	CC	41.5797	19.8203	China	Landrace
16NF2025_2026	CC	42.3487	20.8973	China	Landrace
16NF2047_2048	CC	42.281	20.089	China	Landrace
16NF2085_2086	CC	48.173	15.5397	China	Landrace
16NF2093_2094	AA	39.915	22.2223	China	Landrace
16NF2095_2096	AA	46.1597	18.1527	China	Landrace
16NF2099_2100	AA	44.5037	18.1297	China	Landrace
16NF2107_2108	AA	46.4313	18.309	China	Landrace
16NF2109_2110	CC	45.534	17.6553	China	Landrace
16NF2113_2114	CC	46.4283	17.3357	China	Landrace
16NF2147_2148	CC	42.1357	18.0193	China	Landrace
16NF2173_2174	CC	39.8223	20.438	China	Landrace
16NF2185_2186	CC	44.3047	19.807	China	Landrace
16NF2195_2196	CC	47.7863	15.3423	China	Landrace
16NF2199_2200	AA	41.9157	18.9823	China	Landrace
16NF2211_2212	AA	43.7187	20.006	China	Landrace
16NF2213_2214	AA	46.3367	19.4613	China	Landrace
16NF2241_2242	AA	46.4053	18.72	China	Landrace
16NF2409_2410	AA	44.0293	19.4437	China	Landrace
16NF2495_2496	CC	49.2117	17.604	China	Landrace
16NF2509_2510	CC	49.268	17.637	China	Landrace
16NF2511_2512	CC	48.9227	17.785	China	Landrace
16NF2519_2520	AA	46.393	18.4893	China	Landrace
16NF2523_2524	CC	42.68	20.372	China	Landrace
16NF2537_2538	AA	45.288	18.0197	China	Landrace
16NF2553_2554	CC	51.667	16.7133	China	Landrace
16NF2557_2558	CC	49.3837	17.911	China	Landrace
16NF2565_2566	AA	48.8253	16.584	China	Landrace
16NF2567_2568	CC	45.946	18.675	China	Landrace
16NF2575_2576	CC	48.1757	18.597	China	Landrace
16NF2579_2580	AA	49.7653	18.3713	China	Landrace
16NF2591_2592	CC	41.9663	21.1107	China	Landrace
16NF2601_2602	CC	48.3883	17.764	China	Landrace
16NF2607_2608	CC	44.2137	19.641	China	Landrace
16NF2643_2644	CC	48.305	17.7483	China	Landrace
16NF2659_2660	CC	48.419	16.549	China	Landrace
16NF2665_2666	CC	45.8277	17.1033	China	Landrace
16NF2667_2668	CC	42.918	17.7567	China	Landrace
16NF2681_2682	CC	48.4237	17.7507	China	Landrace
16NF2695_2696	CC	43.6383	19.5087	China	Landrace
16NF2699_2700	CC	47.723	18.4017	China	Landrace
16NF2701_2702	AA	45.09	19.4133	China	Landrace
16NF2703_2704	AA	48.0817	17.3283	China	Landrace
16NF2719_2720	AA	44.2787	19.8403	China	Landrace
16NF2729_2730	CC	48.4557	19.6053	China	Landrace
16NF2735_2736	CC	44.894	18.8933	China	Landrace
16NF2741_2742	AA	47.5863	18.6253	China	Landrace
16NF2833_2834	CC	43.5547	20.8687	China	Landrace
16NF2851_2852	AA	46.894	18.3973	China	Landrace
16NF2855_2856	CC	47.837	18.4217	China	Landrace
16NF2861_2862	CC	43.9033	19.4883	China	Landrace
16NF2863_2864	CC	46.6987	16.579	China	Landrace
16NF2869_2870	CC	44.2607	18.2497	China	Landrace
16NF2875_2876	CC	47.2077	18.3177	China	Landrace
16NF2883_2884	CC	48.3433	18.4423	China	Landrace
16NF2885_2886	CC	45.816	18.9707	China	Landrace
16NF2887_2888	CC	45.9583	17.609	China	Landrace
16NF2897_2898	AA	50.8067	16.0847	China	Landrace
16NF2899_2900	CC	42.1737	21.3753	China	Landrace
16NF2909_2910	CC	48.714	18.1193	China	Landrace
16NF2921	AA	50.213	16.3437	China	Landrace
16NF2931_2932	AA	49.384	17.1987	China	Landrace
16NF2933_2934	AA	46.9333	19.483	China	Landrace
16NF2937_2938	AA	45.7647	19.207	China	Landrace
16NF2953_2954	CC	47.021	18.7777	China	Landrace
16NF2965_2966	AA	42.6323	20.971	China	Landrace
16NF2969_2970	AA	48.3683	17.4087	China	Landrace
16NF2997_2998	AA	45.8567	19.497	China	Landrace
16NF3035_3036	AA	47.9757	17.068	China	Landrace
16NF3047_3048	CC	48.1253	17.8963	China	Landrace
16NF3049_3050	CC	49.1257	17.2653	China	Landrace
16NF3061_3062	CC	51.952	15.6083	China	Landrace
16NF3065_3066	CC	49.0423	17.276	China	Landrace
16NF3083_3084	CC	51.363	16.4263	China	Landrace
16NF3085_3086	CC	43.8123	18.795	China	Landrace
16NF3087_3088	AA	47.0343	17.301	China	Landrace
16NF3089_3090	CC	48.4047	17.1077	China	Landrace
16NF3091_3092	AA	43.7997	19.7977	China	Landrace
16NF3095_3096	CC	49.5	16.5223	China	Landrace
16NF3099_3100	CC	48.5083	15.9303	China	Landrace
16NF3101_3102	CC	43.811	20.0977	China	Landrace
16NF3115_3116	AA	48.2467	17.0187	China	Landrace
16NF3123_3124	CC	50.6493	15.966	China	Landrace
16NF3125_3126	CC	49.9403	15.9413	China	Landrace
16NF3127_3128	AA	50.322	16.3233	China	Landrace
16NF3129_3130	CC	49.055	17.4953	China	Landrace
16NF3131_3132	AA	54.6317	15.167	China	Landrace
16NF3133_3134	AA	45.4973	19.7627	China	Landrace
16NF3135_3136	AA	51.867	15.2983	China	Landrace
16NF3137_3138	CC	43.6473	20.1507	China	Landrace
16NF3143_3144	CC	49.321	16.0807	China	Landrace
16NF3165_3166	AA	48.2873	17.5833	China	Landrace
16NF3167_3168	CC	44.1783	18.736	China	Landrace
16NF3169_3170	CC	45.5157	18.3193	China	Landrace
16NF3171_3172	CC	47.7443	18.7043	China	Landrace
16NF3177_3178	CC	46.556	18.139	China	Landrace
16NF3181_3182	AA	53.0757	15.5383	China	Landrace
16NF3191_3192	AA	46.2417	18.1103	China	Landrace
16NF3205_3206	AA	49.085	16.351	China	Landrace
16NF3211_3212	AA	49.5483	16.8873	China	Landrace
16NF3227_3228	AA	47.711	19.1067	China	Landrace
16NF3231_3232	AA	52.8337	15.2753	China	Landrace
16NF3233_3234	CC	49.8653	16.759	China	Landrace
16NF3237_3238	AA	49.1033	16.0327	China	Landrace
16NF3243_3244	CC	48.7967	16.8203	China	Landrace
16NF3245_3246	CC	46.1583	18.1863	China	Landrace
16NF3247_3248	AA	49.68	17.079	China	Landrace
16NF3249_3250	AA	52.2807	16.4207	China	Landrace
16NF3251_3252	AA	52.7677	15.4983	China	Landrace
16NF3253_3254	AA	49.2537	17.5087	China	Landrace
16NF3255_3256	CC	46.9323	17.98	China	Landrace
16NF3257_3258	AA	48.8403	15.6657	China	Landrace
16NF3261_3262	AA	45.8517	20.9533	China	Landrace
16NF3263_3264	CC	49.6663	18.2907	China	Landrace
16NF3273_3274	AA	44.227	18.8233	China	Landrace
16NF3275_3276	AA	48.3187	16.421	China	Landrace
16NF3277_3278	CC	51.1953	16.1743	China	Landrace
16NF3279_3280	CC	48.6917	17.755	China	Landrace
16NF3283_3284	CC	49.272	17.5147	China	Landrace
16NF3289_3290	AA	48.8617	16.6817	China	Landrace
16NF3297_3298	AA	47.339	17.3523	China	Landrace
16NF3299_3300	AA	49.0993	16.7773	China	Landrace
16NF3305_3306	CC	45.586	19.4277	China	Landrace
16NF3307_3308	AA	48.0673	17.2733	China	Landrace
16NF3309_3310	AA	49.0153	16.724	China	Landrace
16NF3311_3312	CC	47.347	17.0747	China	Landrace
16NF3313_3314	AA	43.1643	19.9337	China	Landrace
16NF3315_3316	CC	50.3613	17.01	China	Landrace
16NF3323_3324	CC	45.417	19.101	China	Landrace
16NF3325_3326	CC	44.7143	17.7247	China	Landrace
16NF3329_3330	CC	37.6973	22.799	China	Landrace
16NF3333_3334	CC	49.8293	16.6597	China	Landrace
16NF3339_3340	CC	46.52	18.7767	China	Landrace
16NF3341_3342	AA	42.5877	19.71	China	Landrace
16NF3349_3350	CC	50.6873	16.7763	China	Landrace
16NF3353_3354	CC	45.6853	19.1463	China	Landrace
16NF3355_3356	AA	40.845	21.3493	China	Landrace
16NF3359_3360	CC	44.297	18.3327	China	Landrace
16NF3363_3364	CC	48.889	16.607	China	Landrace
16NF3365_3366	CC	46.5223	19.238	China	Landrace
16NF3367_3368	CC	44.638	19.1687	China	Landrace
16NF3369_3370	AA	48.4313	18.045	China	Landrace
16NF3371_3372	AA	48.714	17.8393	China	Landrace
16NF3383_3384	AA	49.5477	16.794	China	Landrace
16NF3385_3386	CC	49.4867	16.3363	China	Landrace
16NF3393_3394	CC	46.375	18.4923	China	Landrace
16NF3415_3416	CC	47.6793	16.896	China	Landrace
16NF3417_3418	CC	46.462	18.6063	China	Landrace
16NF3421_3422	AA	43.6797	18.2063	China	Landrace
16NF3433_3434	AA	44.1967	19.0497	China	Landrace
16NF3439_3440	CC	47.6857	16.6573	China	Landrace
16NF3445_3446	CC	52.7943	15.8953	China	Landrace
16NF3447_3448	CC	48.1643	17.584	China	Landrace
16NF3527_3528	CC	45.687	18.6267	China	Landrace
16NF3529_3530	CC	49.004	17.9003	China	Landrace
16NF3537_3538	CC	46.1527	19.5627	China	Landrace
16NF3539_3540	CC	46.1887	20.5257	China	Landrace
16NF3553_3554	CC	51.527	17.4457	China	Landrace
16NF3555_3556	CC	50.0513	17.2073	China	Landrace
16NF3573_3574	AA	41.2183	19.323	China	Landrace
16NF3575_3576	CC	45.8957	18.3087	China	Landrace
16NF3579_3580	AA	48.6867	16.6927	China	Landrace
16NF3585_3586	CC	49.542	17.2077	China	Landrace
16NF3589_3590	CC	48.731	17.8667	China	Landrace
16NF3591_3592	AA	45.2783	18.8393	China	Landrace
16NF3595_3596	CC	48.243	17.3417	China	Landrace
16NF3601_3602	CC	42.337	19.9563	China	Landrace
16NF3613_3614	CC	46.7707	18.461	China	Landrace
16NF3617_3618	AA	48.9613	16.9783	China	Landrace
16NF3619_3620	CC	51.8963	17.0207	China	Landrace
16NF3621_3622	AA	44.855	19.361	China	Landrace
16NF3623_3624	CC	43.804	20.078	China	Landrace
16NF3627_3628	AA	48.4977	17.493	China	Landrace
16NF3629_3630	CC	44.929	18.825	China	Landrace
16NF3635_3636	CC	49.3427	18.1833	China	Landrace
16NF3639_3640	CC	49.2697	17.7367	China	Landrace
16NF3643_3644	AA	47.5623	18.1097	China	Landrace
16NF3657_3658	CC	47.042	20.081	China	Landrace
16NF3659_3660	CC	48.0803	18.5543	China	Landrace
16NF3665_3666	CC	47.6633	19.1887	China	Landrace
16NF3667_3668	CC	48.8767	18.2597	China	Landrace
16NF3669_3670	CC	46.788	19.2977	China	Landrace
16NF3671_3672	AA	44.5493	20.0243	China	Landrace
16NF3673_3674	AA	47.662	18.7847	China	Landrace
16NF3675_3676	AA	50.4893	17.6613	China	Landrace
16NF3683_3684	CC	48.5143	19.298	China	Landrace
16NF3685_3686	AA	46.9473	17.464	China	Landrace
16NF3699_3700	AA	47.4243	17.8743	China	Landrace
16NF3715_3716	AA	48.989	18.542	China	Landrace
16NF3717_3718	CC	47.366	17.5613	China	Landrace
16NF3719_3720	CC	49.0517	17.2857	China	Landrace
16NF3723_3724	CC	46.2823	18.2713	China	Landrace
16NF3727_3728	AA	46.117	20.1023	China	Landrace
16NF3735_3736	AA	48.2923	18.363	China	Landrace
16NF3737_3738	CC	48.975	18.5997	China	Landrace
16NF3743_3744	CC	50.8897	16.0123	China	Landrace
16NF3745_3746	AA	48.6893	18.0783	China	Landrace
16NF3747_3748	CC	50.9287	16.228	China	Landrace
16NF3749_3750	AA	46.8627	18.1783	China	Landrace
16NF3751_3752	AA	46.066	18.8547	China	Landrace
16NF3757_3758	CC	53.2357	15.3647	China	Landrace
16NF3763_3764	AA	42.2963	21.2143	China	Landrace
16NF3767_3768	CC	47.6913	18.396	China	Landrace
16NF3773_3774	CC	48.2413	15.8157	China	Landrace
16NF3775_3776	AA	48.7097	16.672	China	Landrace
16NF3777_3778	CC	53.2383	15.361	China	Landrace
16NF3783_3784	AA	45.8843	19.571	China	Landrace
16NF3785_3786	AA	49.5097	18.1777	China	Landrace
16NF3787_3788	CC	51.759	15.7127	China	Landrace
16NF3789_3790	AA	46.698	17.8977	China	Landrace
16NF3791_3792	CC	48.5637	16.7867	China	Landrace
16NF3797_3798	CC	51.2463	16.489	China	Landrace
16NF3805_3806	CC	50.5967	17.5103	China	Landrace
16NF3809_3810	CC	50.8657	17.7807	China	Landrace
16NF3811_3812	CC	47.809	18.676	China	Landrace
16NF3817_3818	CC	49.972	15.8467	China	Landrace
16NF3821_3822	CC	47.749	17.5047	China	Landrace
16NF3825_3826	AA	49.9797	17.2717	China	Landrace
16NF3835_3836	AA	45.598	17.7313	China	Landrace
16NF3851_3852	AA	45.959	18.593	China	Landrace
16NF3853_3854	CC	48.349	16.871	China	Landrace
16NF3855_3856	AA	52.7963	16.1947	China	Landrace
16NF3857_3858	AA	41.5393	20.7107	China	Landrace
16NF3867_3868	AA	41.5477	21.6017	China	Landrace
16NF3871_3872	AA	50.1417	16.453	China	Landrace
16NF3873_3874	AA	45.9037	19.5617	China	Landrace
16NF3875_3876	CC	43.9173	19.511	China	Landrace
16NF3885_3886	AA	46.478	18.8963	China	Landrace
16NF3891_3892	AA	45.7403	18.1077	China	Landrace
16NF3893_3894	AA	46.9123	17.9833	China	Landrace
16NF3897_3898	AA	49.499	17.9033	China	Landrace
16NF3899_3900	CC	47.2753	17.752	China	Landrace
16NF3901_3902	AA	46.2237	18.629	China	Landrace
16NF3903_3904	AA	47.7417	17.8703	China	Landrace
16NF3911_3912	AA	47.0593	18.112	China	Landrace
16NF3917_3918	CC	48.436	17.6247	China	Landrace
16NF3919_3920	CC	43.6917	20.2257	China	Landrace
16NF3921_3922	CC	49.198	16.919	China	Landrace
16NF3923_3924	AA	44.7037	18.551	China	Landrace
16NF3925_3926	CC	46.4137	17.38	China	Landrace
16NF3927_3928	CC	47.7127	16.159	China	Landrace
16NF3931_3932	AA	51.2193	16.165	China	Landrace
16NF3939_3940	CC	44.629	18.0003	China	Landrace
16NF3941_3942	AA	46.2747	18.0847	China	Landrace
16NF3949_3950	AA	51.7803	15.8733	China	Landrace
16NF3953_3954	AA	50.5017	16.199	China	Landrace
16NF3955_3956	CC	46.5397	17.1233	China	Landrace
16NF3959_3960	CC	47.8603	16.442	China	Landrace
16NF3967_3968	AA	46.1643	18.5457	China	Landrace
16NF3973_3974	AA	52.095	16.974	China	Landrace
16NF3975_3976	AA	53.7667	14.9837	China	Landrace
16NF3977_3978	AA	48.6517	18.088	China	Landrace
16NF3981_3982	CC	44.1277	19.9013	China	Landrace
16NF3987_3988	AA	46.1183	18.7603	China	Landrace
16NF3989_3990	CC	47.1077	17.8033	China	Landrace
16NF3993_3994	CC	47.5273	17.7617	China	Landrace
16NF4003_4004	AA	50.6523	16.487	China	Landrace
16NF4005_4006	CC	51.787	16.028	China	Landrace
16NF4007_4008	CC	50.8083	17.345	China	Landrace
16NF4009_4010	AA	52.0443	15.8287	China	Landrace
16NF4011_4012	AA	54.0963	15.4253	China	Landrace
16NF4013_4014	CC	48.0417	18.1497	China	Landrace
16NF4017_4018	CC	49.518	15.4957	China	Landrace
16NF4019_4020	AA	47.6043	18.159	China	Landrace
16NF4027_4028	CC	48.2513	16.968	China	Landrace
16NF4029_4030	CC	40.417	21.479	China	Landrace
16NF4031_4032	CC	47.5043	18.2367	China	Landrace
16NF4033_4034	AA	43.0393	20.3537	China	Landrace
16NF4037_4038	AA	47.7657	16.6943	China	Landrace
16NF4045_4046	CC	42.836	20.287	China	Landrace
16NF4047_4048	AA	47.9043	17.8887	China	Landrace
16NF4059_4060	CC	46.7813	18.035	China	Landrace
16NF4061_4062	CC	49.054	17.9577	China	Landrace
16NF4063_4064	AA	44.383	19.2543	China	Landrace
16NF4067_4068	CC	49.6467	18.5133	China	Landrace
16NF4071_4072	CC	47.271	19.194	China	Landrace
16NF4081_4082	AA	48.711	17.2967	China	Landrace
16NF4099_4100	AA	49.426	17.697	China	Landrace
16NF4113_4114	AA	51.4247	16.7917	China	Landrace
16NF4115_4116	CC	48.9107	18.0137	China	Landrace
16NF4119_4120	AA	43.941	21.428	China	Landrace
16NF4123_4124	AA	44.9933	19.147	China	Landrace
16NF4125_4126	AA	48.797	18.7067	China	Landrace
16NF4133_4134	AA	47.595	18.7713	China	Landrace
16NF4139_4140	CC	49.9123	18.154	China	Landrace
16NF4141_4142	AA	46.7033	17.8263	China	Landrace
16NF4147_4148	AA	48.559	16.5893	China	Landrace
16NF4149_4150	CC	50.7827	16.3983	China	Landrace
16NF4151_4152	CC	51.6337	16.14	China	Landrace
16NF4153_4154	AA	49.4537	17.48	China	Landrace
16NF4165_4166	CC	49.4743	15.472	China	Landrace
16NF4167_4168	CC	51.3923	16.3383	China	Landrace
16NF4171_4172	AA	46.8753	18.1127	China	Landrace
16NF4173_4174	AA	47.0537	18.858	China	Landrace
16NF4175_4176	CC	45.6587	17.3867	China	Landrace
16NF4179_4180	CC	46.6233	15.1637	China	Landrace
16NF4187_4188	CC	47.7763	19.6907	China	Landrace
16NF4191_4192	CC	46.7197	20.1923	China	Landrace
16NF4195_4196	CC	51.0173	17.022	China	Landrace
16NF4197_4198	CC	52.0777	15.779	China	Landrace
16NF4199_4200	AA	51.2487	17.2223	China	Landrace
16NF4209_4210	CC	45.7723	18.2987	China	Landrace
16NF4211_4212	AA	44.8933	18.2523	China	Landrace
16NF4225_4226	CC	48.6423	18.9517	China	Landrace
16NF4227_4228	CC	45.703	19.695	China	Landrace
16NF4231_4232	CC	48.5493	18.882	China	Landrace
16NF4235_4236	AA	46.6343	20.1737	China	Landrace
16NF4237_4238	CC	47.1817	18.5277	China	Landrace
16NF4239_4240	CC	50.4	16.4887	China	Landrace
16NF4241_4242	AA	45.938	19.4927	China	Landrace
16NF4245_4246	CC	44.8387	19.3837	China	Landrace
16NF4259_4260	CC	46.0973	18.7767	China	Landrace
16NF4265_4266	CC	55.8137	14.878	China	Landrace
16NF4267_4268	AA	46.1083	19.1093	China	Landrace
16NF4273_4274	CC	51.0397	18.7	China	Landrace
16NF4277_4278	CC	46.1513	19.5397	China	Landrace
16NF4279_4280	AA	48.622	19.378	China	Landrace
16NF4285_4286	CC	49.2377	17.9847	China	Landrace
16NF4287_4288	AA	46.9647	18.934	China	Landrace
16NF4293_4294	CC	48.3743	17.1367	China	Landrace
16NF4409	AA	46.223	19.806	China	Landrace
16NF4411	AA	43.854	19.6727	China	Landrace
16NF4412	AA	44.4063	20.326	China	Landrace
16NF4414	AA	44.8717	16.859	China	Landrace
16NF4416	AA	38.6103	21.6187	China	Landrace
16NF4418	AA	48.537	16.77	China	Landrace
16NF4421	AA	49.7477	16.6943	China	Landrace
16NF4424	CC	51.697	16.5903	China	Landrace
16NF4426	CC	50.0547	18.2243	China	Landrace
16NF4428	AA	51.7393	16.1337	China	Landrace
16NF4430	AA	45.8037	19.1853	China	Landrace
16NF4432	CC	48.2243	19.256	China	Landrace
16NF4435	AA	50.4503	16.915	China	Landrace
16NF4438	AA	37.8283	22.6107	China	Landrace
16NF4444	AA	49.0103	16.3823	China	Landrace
16NF4447	AA	43.0727	19.285	China	Landrace
16NF4450	CC	46.833	15.8377	China	Landrace
16NF4452	CC	46.0703	18.3087	China	Landrace
16NF4454	AA	51.5597	16.6663	China	Landrace
16NF4457	AA	48.7203	18.3007	China	Landrace
16NF4460	AA	37.3427	22.464	China	Landrace
16NF4462	AA	43.5643	19.3287	China	Landrace
16NF4463	AA	41.5853	20.7367	China	Landrace
16NF4467	AA	39.7803	21.3353	China	Landrace
16NF4470	AA	51.6347	18.5923	China	Landrace
16NF4472	AA	53.2447	16.7103	China	Landrace
16NF4478	CC	46.2623	17.98	China	Landrace
16NF4480	CC	46.9103	17.976	China	Landrace
16NF4482	AA	44.562	20.2123	China	Landrace
16NF4484	CC	44.5397	19.9517	China	Landrace
16NF4485	CC	49.1003	16.5493	China	Landrace
16NF4488	CC	48.32	16.779	China	Landrace
16NF4493	CC	45.2197	19.237	China	Landrace
16NF4502	AA	45.147	18.3927	China	Landrace
16NF4504	CC	46.9713	19.1297	China	Landrace
16NF4507	CC	42.6843	19.476	China	Landrace
16NF4509	AA	40.541	19.839	China	Landrace
16NF4512	CC	39.209	21.2333	China	Landrace
16NF4518	CC	48.414	16.911	China	Landrace
16NF4519	CC	47.7913	17.4683	China	Landrace
16NF4523	AA	41.2673	20.8317	China	Landrace
16NF4524	AA	49.086	14.885	China	Landrace
16NF4527	CC	47.547	17.755	China	Landrace
16NF4528	CC	42.8673	19.5617	China	Landrace
16NF4532	CC	44.4813	19.5613	China	Landrace
16NF4533	CC	46.8777	18.5607	China	Landrace
16NF4537	AA	50.7573	16.3413	China	Landrace
16NF4555	AA	49.125	16.255	China	Landrace
16NF4556	AA	51.0637	16.7753	China	Landrace
16NF4557	AA	47.317	17.4643	China	Landrace
16NF4559	CC	49.2103	17.0013	China	Landrace
16NF4560	CC	49.2047	16.8333	China	Landrace
16NF4566	AA	43.2457	19.0557	China	Landrace
16NF4567	CC	49.639	17.1293	China	Landrace
16NF4568	AA	48.834	16.806	China	Landrace
16NF4571	CC	45.616	19.8137	China	Landrace
16NF4573	CC	46.508	18.4717	China	Landrace
16NF4579	CC	50.7007	18.1443	China	Landrace
16NF4580	AA	47.405	17.5377	China	Landrace
16NF4587	AA	49.6797	16.955	China	Landrace
16NF4591	CC	45.1943	19.5703	China	Landrace
16NF4618_4619	AA	44.332	20.603	China	Landrace
16NF4622_4623	CC	48.3767	17.5003	China	Landrace
16NF4634_4635	CC	47.3467	17.973	China	Landrace
16NF4636_4637	AA	44.511	19.569	China	Landrace
16NF4648_4649	AA	43.5223	18.8503	China	Landrace
16NF4652_4653	CC	49.6633	16.371	China	Landrace
16NF4660_4661	CC	50.058	16.0183	China	Landrace
16NF4662_4663	CC	45.5493	19.319	China	Landrace
16NF1_2	AA	38.5013	20.3143	other countries	Improved_cultivar
16NF107_108	AA	40.5557	20.6587	other countries	Improved_cultivar
16NF109_110	AA	40.8097	21.6737	other countries	Improved_cultivar
16NF113_114	AA	41.5557	20.39	other countries	Improved_cultivar
16NF115_116	CC	36.959	22.5237	other countries	Improved_cultivar
16NF149_150	AA	47.6747	19.275	other countries	Improved_cultivar
16NF153_154	AA	42.4933	21.108	other countries	Improved_cultivar
16NF159_160	AA	40.314	21.3537	other countries	Improved_cultivar
16NF17_18	CC	42.5183	20.3927	other countries	Improved_cultivar
16NF173_174	AA	36.4377	23.4863	other countries	Improved_cultivar
16NF179_180	AA	36.036	23.1017	other countries	Improved_cultivar
16NF185_186	AA	40.587	21.2617	other countries	Improved_cultivar
16NF187_188	AA	43.6467	19.1393	other countries	Improved_cultivar
16NF189_190	AA	38.249	21.6587	other countries	Improved_cultivar
16NF193_194	AA	42.9497	19.6207	other countries	Improved_cultivar
16NF195_196	CC	45.134	18.6977	other countries	Improved_cultivar
16NF207_208	AA	39.1973	21.5117	other countries	Improved_cultivar
16NF209_210	AA	35.521	23.2693	other countries	Improved_cultivar
16NF21_22	AA	40.174	21.5037	other countries	Improved_cultivar
16NF219_220	AA	43.0613	19.4453	other countries	Improved_cultivar
16NF23_24	CC	46.8447	17.3427	other countries	Improved_cultivar
16NF231_232	AA	41.948	21.4703	other countries	Improved_cultivar
16NF239_240	AA	37.0837	23.2123	other countries	Improved_cultivar
16NF243_244	AA	39.0493	21.904	other countries	Improved_cultivar
16NF249_250	AA	40.2957	21.0293	other countries	Improved_cultivar
16NF25_26	AA	42.048	21.0793	other countries	Improved_cultivar
16NF253_254	AA	38.4823	22.0793	other countries	Improved_cultivar
16NF261_262	AA	39.1797	21.5387	other countries	Improved_cultivar
16NF271_272	AA	37.6523	22.941	other countries	Improved_cultivar
16NF275_276	AA	38.6007	21.8553	other countries	Improved_cultivar
16NF281_282	AA	33.328	24.463	other countries	Improved_cultivar
16NF283_284	AA	36.0043	23.2843	other countries	Improved_cultivar
16NF285_286	AA	41.6093	22.5373	other countries	Improved_cultivar
16NF289_290	AA	43.8823	19.5823	other countries	Improved_cultivar
16NF29_30	AA	41.6293	20.3857	other countries	Improved_cultivar
16NF299_300	CC	47.6043	18.3373	other countries	Improved_cultivar
16NF301_302	CC	45.469	19.785	other countries	Improved_cultivar
16NF305_306	CC	43.5013	21.1257	other countries	Improved_cultivar
16NF307_308	AA	41.184	20.5317	other countries	Improved_cultivar
16NF309_310	AA	41.3133	20.8197	other countries	Improved_cultivar
16NF325_326	AA	46.5937	18.8733	other countries	Improved_cultivar
16NF33_34	AA	37.5823	23.1567	other countries	Improved_cultivar
16NF335_336	AA	47.1837	18.0377	other countries	Improved_cultivar
16NF341_342	AA	42.1213	21.574	other countries	Improved_cultivar
16NF345_346	AA	41.2077	20.8573	other countries	Improved_cultivar
16NF347_348	AA	43.9847	20.612	other countries	Improved_cultivar
16NF349_350	AA	42.6567	21.16	other countries	Improved_cultivar
16NF35_36	AA	40.706	21.2487	other countries	Improved_cultivar
16NF353_354	AA	47.6157	16.671	other countries	Improved_cultivar
16NF355_356	AA	43.985	19.0747	other countries	Improved_cultivar
16NF357_358	AA	36.4347	23.8877	other countries	Improved_cultivar
16NF37_38	CC	49.2067	16.1657	other countries	Improved_cultivar
16NF371_372	AA	44.036	19.8073	other countries	Improved_cultivar
16NF379_380	AA	40.2213	21.3907	other countries	Improved_cultivar
16NF39_40	AA	40.6413	20.4173	other countries	Improved_cultivar
16NF393_394	AA	41.378	21.968	other countries	Improved_cultivar
16NF397_398	AA	39.089	21.5427	other countries	Improved_cultivar
16NF401_402	AA	41.7723	21.7927	other countries	Improved_cultivar
16NF41_42	CC	37.1447	23.1247	other countries	Improved_cultivar
16NF411_412	AA	38.6067	22.1797	other countries	Improved_cultivar
16NF415_416	AA	40.55	22.5837	other countries	Improved_cultivar
16NF417_418	AA	42.5813	21.1417	other countries	Improved_cultivar
16NF419_420	AA	40.7197	21.58	other countries	Improved_cultivar
16NF427_428	AA	45.2237	20.0583	other countries	Improved_cultivar
16NF431_432	AA	39.2053	22.8177	other countries	Improved_cultivar
16NF433_434	AA	38.0607	23.1017	other countries	Improved_cultivar
16NF439_440	AA	37.548	22.5897	other countries	Improved_cultivar
16NF4588	AA	41.0607	21.0633	other countries	Improved_cultivar
16NF465_466	AA	39.1407	21.4267	other countries	Improved_cultivar
16NF4698	AA	37.0807	22.9457	other countries	Improved_cultivar
16NF47_48	CC	38.0343	21.5877	other countries	Improved_cultivar
16NF4709	AA	37.3677	23.2017	other countries	Improved_cultivar
16NF475_476	AA	40.766	21.1167	other countries	Improved_cultivar
16NF479_480	AA	45.944	16.5633	other countries	Improved_cultivar
16NF481_482	AA	41.9283	20.8423	other countries	Improved_cultivar
16NF483_484	AA	34.587	24.712	other countries	Improved_cultivar
16NF487_488	AA	42.1637	21.9473	other countries	Improved_cultivar
16NF489_490	CC	40.338	21.0537	other countries	Improved_cultivar
16NF49_50	CC	44.5393	17.796	other countries	Improved_cultivar
16NF497_498	AA	38.722	21.9837	other countries	Improved_cultivar
16NF499_500	AA	36.1337	23.4503	other countries	Improved_cultivar
16NF5_6	AA	39.7327	20.8943	other countries	Improved_cultivar
16NF521_522	AA	41.0507	22.198	other countries	Improved_cultivar
16NF525_526	AA	42.4463	21.316	other countries	Improved_cultivar
16NF529_530	AA	39.7783	20.4737	other countries	Improved_cultivar
16NF55_56	AA	34.7187	23.5417	other countries	Improved_cultivar
16NF559_560	AA	43.3	20.7687	other countries	Improved_cultivar
16NF567_568	AA	41.0677	21.5627	other countries	Improved_cultivar
16NF57_58	AA	38.6243	21.1587	other countries	Improved_cultivar
16NF573_574	AA	48.983	17.049	other countries	Improved_cultivar
16NF615_616	AA	39.0183	22.3707	other countries	Improved_cultivar
16NF625_626	AA	40.2887	21.124	other countries	Improved_cultivar
16NF63_64	AA	42.009	19.8463	other countries	Improved_cultivar
16NF65_66	AA	41.1367	21.151	other countries	Improved_cultivar
16NF67_68	AA	39.5623	22.2253	other countries	Improved_cultivar
16NF69_70	AA	42.523	19.89	other countries	Improved_cultivar
16NF7_8	AA	40.3467	21.8853	other countries	Improved_cultivar
16NF73_74	AA	37.487	22.2523	other countries	Improved_cultivar
16NF79_80	AA	40.3557	22.0967	other countries	Improved_cultivar
16NF83_84	AA	43.9003	20.4107	other countries	Improved_cultivar
16NF87_88	AA	43.8967	19.6163	other countries	Improved_cultivar
16NF89_90	AA	41.8703	20.3527	other countries	Improved_cultivar
16NF93_94	AA	38.7847	22.3783	other countries	Improved_cultivar
16NF95_96	AA	43.9347	19.883	other countries	Improved_cultivar
16NF97_98	CC	45.353	19.2373	other countries	Improved_cultivar
16NF99_100	AA	40.895	21.3267	other countries	Improved_cultivar

## Sheet: GmbZIP123
ANNO	nonsynonymous SNV_Glyma.06G010200.Wm82.a2.v1:Glyma.06G010200.1.Wm82.a2.v1:exon1:c.A58C:p.M20L,	Protein	Fat	Origin	Type
#CHROM	Gm06
POS	801649
REF	T
ALT	G
16NF1005_1006	TT	38.9207	22.297	China	Improved_cultivar
16NF1007_1008	TT	40.7457	20.6063	China	Improved_cultivar
16NF1011_1012	GG	38.1457	22.223	China	Improved_cultivar
16NF1013_1014	TT	38.3	22.0897	China	Improved_cultivar
16NF1015_1016	TT	38.028	21.5917	China	Improved_cultivar
16NF1017_1018	GG	39.763	21.7983	China	Improved_cultivar
16NF1069_1070	GG	38.312	21.728	China	Improved_cultivar
16NF1083_1084	TT	37.6697	22.3057	China	Improved_cultivar
16NF1131_1132	GG	43.798	20.41	China	Improved_cultivar
16NF1133_1134	TT	46.864	18.6537	China	Improved_cultivar
16NF1135_1136	TT	41.697	20.996	China	Improved_cultivar
16NF1235_1236	GG	40.9463	20.7137	China	Improved_cultivar
16NF1243_1244	GG	40.0143	21.0843	China	Improved_cultivar
16NF1245_1246	TT	36.5617	23.1507	China	Improved_cultivar
16NF1341_1342	TT	37.302	22.8563	China	Improved_cultivar
16NF1343_1344	TT	38.7717	22.251	China	Improved_cultivar
16NF1349_1350	TT	40.456	21.919	China	Improved_cultivar
16NF1351_1352	TT	36.6593	21.8497	China	Improved_cultivar
16NF1363_1364	GG	41.5223	20.1153	China	Improved_cultivar
16NF1383_1384	TT	37.492	23.6443	China	Improved_cultivar
16NF1385_1386	TT	39.1847	21.709	China	Improved_cultivar
16NF1387_1388	TT	38.5113	22.707	China	Improved_cultivar
16NF1399_1400	TT	35.6393	23.8363	China	Improved_cultivar
16NF1407	TT	37.5727	21.9523	China	Improved_cultivar
16NF1409	GG	36.1387	23.597	China	Improved_cultivar
16NF1413_1414	TT	37.7467	21.8023	China	Improved_cultivar
16NF1451_1452	GG	36.3833	23.1583	China	Improved_cultivar
16NF1455_1456	TT	35.4947	24.4383	China	Improved_cultivar
16NF1457	TT	36.2033	22.768	China	Improved_cultivar
16NF1471	GG	37.1857	22.686	China	Improved_cultivar
16NF1477_1478	TT	36.1667	23.554	China	Improved_cultivar
16NF1479	GG	35.68	23.831	China	Improved_cultivar
16NF1483_1484	GG	39.556	21.4763	China	Improved_cultivar
16NF1489_1490	GG	35.2153	23.452	China	Improved_cultivar
16NF1493_1494	TT	42.4327	20.1127	China	Improved_cultivar
16NF1495_1496	GG	38.2687	22.3427	China	Improved_cultivar
16NF1497_1498	GG	36.2097	23.9847	China	Improved_cultivar
16NF1503_1504	TT	37.465	20.9497	China	Improved_cultivar
16NF1505_1506	TT	44.678	19.9423	China	Improved_cultivar
16NF1507_1508	TT	45.5333	19.9153	China	Improved_cultivar
16NF1515_1516	TT	36.6717	22.3583	China	Improved_cultivar
16NF1517_1518	TT	36.5517	22.9987	China	Improved_cultivar
16NF1521_1522	GG	34.7723	24.02	China	Improved_cultivar
16NF1525_1526	GG	38.2217	22.079	China	Improved_cultivar
16NF1531_1532	GG	36.9597	22.2647	China	Improved_cultivar
16NF1533_1534	GG	36.5	23.1423	China	Improved_cultivar
16NF1535_1536	TT	37.2303	23.6927	China	Improved_cultivar
16NF1537_1538	GG	37.3317	22.6817	China	Improved_cultivar
16NF1539_1540	TT	37.921	22.941	China	Improved_cultivar
16NF1543_1544	TT	38.7697	21.7937	China	Improved_cultivar
16NF1547_1548	TT	34.1963	23.6143	China	Improved_cultivar
16NF1549_1550	TT	34.4653	24.8023	China	Improved_cultivar
16NF1551_1552	GG	39.4793	21.615	China	Improved_cultivar
16NF1553_1554	GG	39.1253	21.2733	China	Improved_cultivar
16NF1555_1556	TT	36.8707	23.119	China	Improved_cultivar
16NF1557_1558	GG	41	21.175	China	Improved_cultivar
16NF1559_1560	TT	39.8	22.056	China	Improved_cultivar
16NF1563_1564	TT	38.2473	21.876	China	Improved_cultivar
16NF1567_1568	GG	40.2803	20.843	China	Improved_cultivar
16NF1569_1570	GG	42.931	20.7427	China	Improved_cultivar
16NF1571_1572	GG	35.5823	24.2313	China	Improved_cultivar
16NF1575_1576	TT	38.6943	21.66	China	Improved_cultivar
16NF1577_1578	TT	41.1743	21.1627	China	Improved_cultivar
16NF1583_1584	TT	39.2193	21.7523	China	Improved_cultivar
16NF1585_1586	TT	39.035	21.5857	China	Improved_cultivar
16NF1587_1588	TT	35.9467	23.3887	China	Improved_cultivar
16NF1589_1590	TT	38.31	22.5027	China	Improved_cultivar
16NF1593_1594	TT	38.9333	20.202	China	Improved_cultivar
16NF1595_1596	GG	40.5223	21.665	China	Improved_cultivar
16NF1597_1598	TT	34.987	24.2777	China	Improved_cultivar
16NF1603_1604	TT	39.1857	20.7047	China	Improved_cultivar
16NF1607_1608	TT	39.9153	21.1797	China	Improved_cultivar
16NF1609_1610	TT	36.63	24.296	China	Improved_cultivar
16NF1613_1614	GG	38.622	22.075	China	Improved_cultivar
16NF1615_1616	TT	36.2677	23.7077	China	Improved_cultivar
16NF1617_1618	TT	37.425	23.3113	China	Improved_cultivar
16NF1621_1622	TT	39.4997	21.3843	China	Improved_cultivar
16NF1623_1624	TT	38.5617	21.7707	China	Improved_cultivar
16NF1629_1630	TT	39.9673	21.687	China	Improved_cultivar
16NF1633_1634	TT	39.9967	21.4497	China	Improved_cultivar
16NF1639_1640	TT	39.3707	21.293	China	Improved_cultivar
16NF1641_1642	GG	38.586	21.8283	China	Improved_cultivar
16NF1647_1648	TT	37.2633	22.8567	China	Improved_cultivar
16NF1657_1658	TT	38.34	22.733	China	Improved_cultivar
16NF1659_1660	GG	42.741	19.6237	China	Improved_cultivar
16NF1661_1662	GG	41.3553	20.4723	China	Improved_cultivar
16NF1663_1664	TT	39.6853	21.389	China	Improved_cultivar
16NF1679_1680	TT	42.677	20.4797	China	Improved_cultivar
16NF1681_1682	TT	41.0767	21.5183	China	Improved_cultivar
16NF1683_1684	TT	41.79	20.8437	China	Improved_cultivar
16NF1687_1688	TT	36.72	22.8303	China	Improved_cultivar
16NF1689_1690	TT	37.8377	21.7417	China	Improved_cultivar
16NF1691_1692	TT	37.8473	23.5327	China	Improved_cultivar
16NF1693_1694	TT	36.565	24.3593	China	Improved_cultivar
16NF1695_1696	TT	36.3467	23.511	China	Improved_cultivar
16NF1699_1700	TT	34.3577	23.8073	China	Improved_cultivar
16NF1701_1702	TT	37.7323	22.4533	China	Improved_cultivar
16NF1705_1706	TT	38.9793	21.6833	China	Improved_cultivar
16NF1707_1708	GG	39.5877	21.8983	China	Improved_cultivar
16NF1717_1718	TT	37.0083	22.7293	China	Improved_cultivar
16NF1731_1732	TT	36.3037	23.1423	China	Improved_cultivar
16NF1751_1752	TT	35.7463	22.7017	China	Improved_cultivar
16NF1753_1754	TT	37.192	22.086	China	Improved_cultivar
16NF1757_1758	GG	38.6817	22.6027	China	Improved_cultivar
16NF2223_2224	TT	41.3627	21.387	China	Improved_cultivar
16NF2225_2226	TT	36.9553	23.3517	China	Improved_cultivar
16NF2243_2244	TT	45.7203	19.7843	China	Improved_cultivar
16NF2257_2258	GG	41.2077	20.7057	China	Improved_cultivar
16NF2261_2262	TT	37.85	23.0583	China	Improved_cultivar
16NF2269_2270	TT	45.6807	18.843	China	Improved_cultivar
16NF2277_2278	TT	42.52	19.5113	China	Improved_cultivar
16NF2279_2280	GG	37.1083	23.821	China	Improved_cultivar
16NF2285_2286	GG	42.9327	20.4267	China	Improved_cultivar
16NF2287_2288	TT	40.049	21.9667	China	Improved_cultivar
16NF2289_2290	GG	45.423	19.6213	China	Improved_cultivar
16NF2293_2294	GG	43.508	19.565	China	Improved_cultivar
16NF2299_2300	TT	37.9233	23.3987	China	Improved_cultivar
16NF2307_2308	GG	38.4397	22.203	China	Improved_cultivar
16NF2315_2316	GG	45.249	18.7747	China	Improved_cultivar
16NF2333_2334	GG	42.2513	21.705	China	Improved_cultivar
16NF2335_2336	TT	35.3223	22.494	China	Improved_cultivar
16NF2337_2338	TT	39.3087	21.443	China	Improved_cultivar
16NF2339_2340	TT	39.517	21.9273	China	Improved_cultivar
16NF2341_2342	TT	45.172	20.6347	China	Improved_cultivar
16NF2347_2348	TT	40.181	21.8427	China	Improved_cultivar
16NF2365_2366	TT	38.79	21.233	China	Improved_cultivar
16NF2377_2378	GG	46.915	18.517	China	Improved_cultivar
16NF2379_2380	TT	45.5813	18.8093	China	Improved_cultivar
16NF2389_2390	GG	44.6367	18.8667	China	Improved_cultivar
16NF2391_2392	GG	41.5337	19.4537	China	Improved_cultivar
16NF2395_2396	GG	47.547	17.8987	China	Improved_cultivar
16NF2461_2462	GG	48.919	19.5487	China	Improved_cultivar
16NF2469_2470	TT	50.3137	17.577	China	Improved_cultivar
16NF2663_2664	TT	46.63	18.379	China	Improved_cultivar
16NF2743_2744	GG	45.4003	19.215	China	Improved_cultivar
16NF2751_2752	TT	46.8887	18.3803	China	Improved_cultivar
16NF2913_2914	TT	47.1987	15.5967	China	Improved_cultivar
16NF2925_2926	GG	46.3033	19.87	China	Improved_cultivar
16NF2983_2984	GG	50.0603	16.575	China	Improved_cultivar
16NF2989_2990	GG	47.1563	19.4317	China	Improved_cultivar
16NF2993_2994	GG	44.0857	20.2417	China	Improved_cultivar
16NF3013_3014	GG	48.4317	18.6963	China	Improved_cultivar
16NF3179_3180	GG	46.4743	18.9507	China	Improved_cultivar
16NF3259_3260	GG	50.1393	18.3827	China	Improved_cultivar
16NF3427_3428	GG	47.9373	17.0523	China	Improved_cultivar
16NF3451_3452	TT	44.5863	20.3243	China	Improved_cultivar
16NF3455_3456	GG	48.7317	17.1353	China	Improved_cultivar
16NF3459_3460	GG	45.502	18.7717	China	Improved_cultivar
16NF3465_3466	GG	47.296	18.5033	China	Improved_cultivar
16NF3467_3468	GG	42.8227	20.1283	China	Improved_cultivar
16NF3483_3484	GG	49.281	17.906	China	Improved_cultivar
16NF3489_3490	GG	48.8693	18.9127	China	Improved_cultivar
16NF3491_3492	GG	49.3337	17.4833	China	Improved_cultivar
16NF3493_3494	TT	46.5137	17.9593	China	Improved_cultivar
16NF3495_3496	GG	44.0913	20.3017	China	Improved_cultivar
16NF3503_3504	TT	47.112	19.4767	China	Improved_cultivar
16NF3505_3506	TT	40.5063	20.0363	China	Improved_cultivar
16NF3509_3510	GG	49.746	16.642	China	Improved_cultivar
16NF3511_3512	GG	44.944	19.699	China	Improved_cultivar
16NF3513_3514	GG	43.5833	19.932	China	Improved_cultivar
16NF3517_3518	GG	44.166	19.031	China	Improved_cultivar
16NF3519_3520	GG	45.069	19.6397	China	Improved_cultivar
16NF3523_3524	GG	44.322	18.8903	China	Improved_cultivar
16NF3603_3604	TT	47.305	18.292	China	Improved_cultivar
16NF3695_3696	GG	49.2913	18.7127	China	Improved_cultivar
16NF4091_4092	GG	54.21	15.1167	China	Improved_cultivar
16NF4095_4096	GG	48.1453	17.7993	China	Improved_cultivar
16NF4297_4298	TT	44.1353	19.936	China	Improved_cultivar
16NF4301_4302	TT	37.5583	22.272	China	Improved_cultivar
16NF4303_4304	GG	35.9813	23.0567	China	Improved_cultivar
16NF4305_4306	GG	36.7413	22.0083	China	Improved_cultivar
16NF4404	GG	37.789	21.488	China	Improved_cultivar
16NF4441	TT	40.2653	20.284	China	Improved_cultivar
16NF4458	GG	48.5457	17.8697	China	Improved_cultivar
16NF4483	GG	43.465	19.9347	China	Improved_cultivar
16NF4490	GG	43.772	19.5767	China	Improved_cultivar
16NF4494	GG	38.365	21.6197	China	Improved_cultivar
16NF4495	GG	41.9263	20.782	China	Improved_cultivar
16NF4498	TT	36.5833	23.321	China	Improved_cultivar
16NF4499	GG	37.553	22.469	China	Improved_cultivar
16NF4506	TT	35.5377	23.6437	China	Improved_cultivar
16NF4510	TT	47.2983	19.0997	China	Improved_cultivar
16NF4515	GG	42.9997	20.3917	China	Improved_cultivar
16NF4526	TT	41.098	21.4823	China	Improved_cultivar
16NF4546	GG	37.9367	21.8567	China	Improved_cultivar
16NF4572	GG	41.7603	20.5623	China	Improved_cultivar
16NF4576	GG	39.7903	20.7627	China	Improved_cultivar
16NF4578	TT	47.8353	18.504	China	Improved_cultivar
16NF4582	GG	42.411	20.862	China	Improved_cultivar
16NF4593	TT	48.2337	16.9707	China	Improved_cultivar
16NF4599	TT	38.356	22.4723	China	Improved_cultivar
16NF4601	GG	45.502	19.609	China	Improved_cultivar
16NF4603	GG	46.4263	19.0797	China	Improved_cultivar
16NF4605	TT	43.833	20.0137	China	Improved_cultivar
16NF4624_4625	GG	50.5807	16.918	China	Improved_cultivar
16NF4630_4631	GG	45.221	19.2517	China	Improved_cultivar
16NF4664_4665	GG	49.0877	15.92	China	Improved_cultivar
16NF4668_4669	TT	44.1863	19.62	China	Improved_cultivar
16NF4670_4671	TT	38.81	21.7167	China	Improved_cultivar
16NF4703	TT	44.9973	18.8863	China	Improved_cultivar
16NF4704	TT	40.6713	21.5653	China	Improved_cultivar
16NF4708	TT	42.945	20.2777	China	Improved_cultivar
16NF4711	TT	45.219	19.092	China	Improved_cultivar
16NF4712	GG	45.2137	19.884	China	Improved_cultivar
16NF4715	GG	44.198	19.557	China	Improved_cultivar
16NF4716	TT	37.439	22.1977	China	Improved_cultivar
16NF4718	GG	39.616	21.773	China	Improved_cultivar
16NF4721	TT	43.965	19.149	China	Improved_cultivar
16NF684_685	TT	38.471	21.742	China	Improved_cultivar
16NF688_689	TT	38.5757	21.545	China	Improved_cultivar
HF39	TT	35.0783	24.0013	China	Improved_cultivar
HF41	GG	35.1687	23.5567	China	Improved_cultivar
HF43	TT	34.517	23.878	China	Improved_cultivar
HF44	TT	37.1247	22.296	China	Improved_cultivar
HF46	TT	35.5357	23.2733	China	Improved_cultivar
HF49	GG	36.182	23.6177	China	Improved_cultivar
HF50	TT	34.552	24.3043	China	Improved_cultivar
HF52	TT	33.482	25.1557	China	Improved_cultivar
HF53	TT	34.811	23.688	China	Improved_cultivar
HF54	TT	35.7393	22.2347	China	Improved_cultivar
HF57	TT	37.1093	23.493	China	Improved_cultivar
HN61	GG	39.313	22.4803	China	Improved_cultivar
HN62	GG	37.1983	23.2343	China	Improved_cultivar
HN63	TT	36.348	22.4283	China	Improved_cultivar
HN64	TT	35.3113	24.6283	China	Improved_cultivar
HN66	TT	35.996	23.8423	China	Improved_cultivar
HN67	TT	34.5363	23.584	China	Improved_cultivar
HN68	TT	38.9153	23.4177	China	Improved_cultivar
HN69	TT	38.3693	22.071	China	Improved_cultivar
HN71	TT	36.8283	21.975	China	Improved_cultivar
HN76	TT	39.6757	22.6233	China	Improved_cultivar
HN92	GG	34.238	24.3357	China	Improved_cultivar
HN95	TT	38.9553	22.1937	China	Improved_cultivar
HN97	TT	38.1383	22.0467	China	Improved_cultivar
Jikedou7hao	GG	39.5517	21.6673	China	Improved_cultivar
LYH79	GG	42.6533	21.67	China	Improved_cultivar
QLJ102	TT	34.9453	23.8077	China	Improved_cultivar
QLJ103	GG	36.3463	22.846	China	Improved_cultivar
QLJ104	GG	36.292	22.9593	China	Improved_cultivar
QLJ105	TT	39.0937	21.1443	China	Improved_cultivar
QLJ106	TT	36.1	23.937	China	Improved_cultivar
QLJ107	TT	37.6763	21.9447	China	Improved_cultivar
QLJ108	GG	34.9307	23.915	China	Improved_cultivar
QLJ110	TT	39.929	21.5893	China	Improved_cultivar
QLJ111	GG	37.801	22.1047	China	Improved_cultivar
QLJ112	GG	39.0317	20.893	China	Improved_cultivar
QLJ113	GG	37.8677	22.566	China	Improved_cultivar
QLJ114	TT	38.5033	22.229	China	Improved_cultivar
QLJ118	GG	40.291	20.8683	China	Improved_cultivar
QLJ119	TT	38.234	21.9613	China	Improved_cultivar
QLJ120	TT	38.382	21.8533	China	Improved_cultivar
QLJ121	TT	37.337	23.399	China	Improved_cultivar
QLJ122	TT	41.465	19.701	China	Improved_cultivar
QLJ125	TT	37.611	22.109	China	Improved_cultivar
QLJ126	GG	37.4683	23.057	China	Improved_cultivar
QLJ127	TT	36.976	22.9943	China	Improved_cultivar
QLJ128	TT	39.564	21.518	China	Improved_cultivar
QLJ130	GG	36.0223	23.2097	China	Improved_cultivar
QLJ132	TT	36.7147	23.383	China	Improved_cultivar
QLJ133	GG	38.7337	21.5203	China	Improved_cultivar
QLJ134	TT	38.1497	23.1087	China	Improved_cultivar
QLJ135	GG	39.757	21.192	China	Improved_cultivar
QLJ136	TT	39.699	21.9097	China	Improved_cultivar
QLJ137	TT	39.5317	22.7273	China	Improved_cultivar
QLJ141	GG	48.5953	17.2163	China	Improved_cultivar
QLJ146	TT	46.6747	18.2193	China	Improved_cultivar
QLJ148	TT	42.6663	21.1853	China	Improved_cultivar
QLJ152	GG	35.328	24.9393	China	Improved_cultivar
QLJ155	TT	39.3147	22.7323	China	Improved_cultivar
QLJ157	TT	40.012	23.1317	China	Improved_cultivar
QLJ158	TT	43.4987	20.5567	China	Improved_cultivar
QLJ159	GG	47.972	18.9273	China	Improved_cultivar
QLJ161	GG	44.1533	20.0063	China	Improved_cultivar
QLJ163	GG	44.1343	18.6547	China	Improved_cultivar
QLJ167	TT	39.6097	21.528	China	Improved_cultivar
QLJ170	GG	42.466	20.2387	China	Improved_cultivar
QLJ171	GG	41.5167	20.974	China	Improved_cultivar
QLJ172	GG	42.4277	21.068	China	Improved_cultivar
QLJ174	TT	46.5147	19.0943	China	Improved_cultivar
QLJ180	GG	45.309	19.6787	China	Improved_cultivar
QLJ184	TT	40.4697	22.493	China	Improved_cultivar
QLJ188	GG	45.54	18.36	China	Improved_cultivar
QLJ50	GG	38.9477	22.3733	China	Improved_cultivar
QLJ51	GG	39.057	22.5857	China	Improved_cultivar
QLJ52	TT	41.1253	21.1617	China	Improved_cultivar
QLJ53	GG	35.743	23.144	China	Improved_cultivar
QLJ54	TT	37.786	22.5473	China	Improved_cultivar
QLJ55	TT	38.2637	21.376	China	Improved_cultivar
QLJ56	TT	36.882	22.8017	China	Improved_cultivar
QLJ57	TT	38.2847	21.5133	China	Improved_cultivar
QLJ59	TT	38.4667	21.8097	China	Improved_cultivar
QLJ60	GG	37.244	22.7553	China	Improved_cultivar
QLJ61	TT	35.937	23.3263	China	Improved_cultivar
QLJ62	TT	38.5923	21.901	China	Improved_cultivar
QLJ63	TT	40.1353	21.723	China	Improved_cultivar
QLJ64	TT	38.5993	22.5057	China	Improved_cultivar
QLJ71	GG	38.41	21.784	China	Improved_cultivar
QLJ72	TT	37.0573	23.1247	China	Improved_cultivar
QLJ73	TT	37.952	22.0017	China	Improved_cultivar
QLJ74	GG	36.7713	22.7683	China	Improved_cultivar
QLJ77	GG	38.8657	21.954	China	Improved_cultivar
QLJ79	TT	39.6573	21.1897	China	Improved_cultivar
QLJ8	TT	40.9273	20.9737	China	Improved_cultivar
QLJ80	TT	37.684	23.0303	China	Improved_cultivar
QLJ81	TT	39.8367	21.6137	China	Improved_cultivar
QLJ82	GG	35.735	23.6337	China	Improved_cultivar
QLJ84	TT	37.9973	21.757	China	Improved_cultivar
QLJ86	GG	37.083	22.42	China	Improved_cultivar
QLJ87	GG	36.362	23.5723	China	Improved_cultivar
QLJ90	GG	39.148	21.595	China	Improved_cultivar
QLJ92	GG	40.3917	20.4763	China	Improved_cultivar
QLJ93	GG	38.643	22.105	China	Improved_cultivar
QLJ94	TT	39.2093	22.4153	China	Improved_cultivar
QLJ95	GG	39.28	21.405	China	Improved_cultivar
QLJ97	TT	38.7007	21.9347	China	Improved_cultivar
QLJ98	GG	38.7667	21.6593	China	Improved_cultivar
QLJ99	TT	38.0347	22.4207	China	Improved_cultivar
SH1	GG	38.1827	21.9167	China	Improved_cultivar
SN10	GG	38.3577	22.3573	China	Improved_cultivar
SN11	GG	36.6647	24.4997	China	Improved_cultivar
SN15	TT	37.9137	22.5893	China	Improved_cultivar
SN22	GG	40.0357	21.9487	China	Improved_cultivar
SN23	TT	41.2273	20.638	China	Improved_cultivar
SN26	GG	39.2913	21.9533	China	Improved_cultivar
SN28	TT	36.744	23.3903	China	Improved_cultivar
SN35	GG	40.0283	22.765	China	Improved_cultivar
SN43	TT	39.2357	21.3427	China	Improved_cultivar
SN48	TT	38.3867	22.4447	China	Improved_cultivar
SN49	GG	39.465	22.0857	China	Improved_cultivar
SN53	TT	40.141	21.088	China	Improved_cultivar
SN56	TT	37.4913	22.9883	China	Improved_cultivar
SN68	GG	38.379	21.836	China	Improved_cultivar
SN69	GG	37.99	22.895	China	Improved_cultivar
SN75	TT	44.956	19.0013	China	Improved_cultivar
SN76	TT	43.541	19.8133	China	Improved_cultivar
SN79	GG	39.771	20.961	China	Improved_cultivar
SN8	TT	37.6593	22.8777	China	Improved_cultivar
SN82	GG	39.7433	21.006	China	Improved_cultivar
SN83	GG	41.693	22.218	China	Improved_cultivar
SN88	GG	39.366	22.1163	China	Improved_cultivar
Suinong14	TT	37.467	23.4223	China	Improved_cultivar
SWXD3	GG	37.7823	22.5577	China	Improved_cultivar
SZZ40	TT	37.3163	24.174	China	Improved_cultivar
TSZY1	TT	44.3007	20.0807	China	Improved_cultivar
TSZY102	GG	49.2477	17.2393	China	Improved_cultivar
TSZY108	GG	44.529	19.838	China	Improved_cultivar
TSZY109	TT	45.5393	19.2113	China	Improved_cultivar
TSZY110	GG	49.1497	18.9463	China	Improved_cultivar
TSZY116	GG	49.9103	18.3587	China	Improved_cultivar
TSZY117	TT	44.7367	18.9853	China	Improved_cultivar
TSZY118	GG	44.5333	18.887	China	Improved_cultivar
TSZY120	TT	47.1943	18.853	China	Improved_cultivar
TSZY21	TT	42.626	20.968	China	Improved_cultivar
TSZY22	GG	39.7523	21.5663	China	Improved_cultivar
TSZY31	TT	41.17	21.56	China	Improved_cultivar
TSZY33	GG	39.7437	21.9207	China	Improved_cultivar
TSZY36	GG	38.0213	22.9637	China	Improved_cultivar
TSZY38	TT	43.7313	19.7087	China	Improved_cultivar
TSZY39	GG	48.3927	18.35	China	Improved_cultivar
TSZY41	GG	43.7923	19.6447	China	Improved_cultivar
TSZY44	TT	40.5323	19.8677	China	Improved_cultivar
TSZY45	TT	40.0517	22.082	China	Improved_cultivar
TSZY47	TT	44.4783	18.3517	China	Improved_cultivar
TSZY49	GG	42.5197	19.9477	China	Improved_cultivar
TSZY5	TT	43.3337	20.0063	China	Improved_cultivar
TSZY57	TT	42.6197	20.5587	China	Improved_cultivar
TSZY58	TT	40.5993	20.9377	China	Improved_cultivar
TSZY59	TT	45.7447	18.4853	China	Improved_cultivar
TSZY6	GG	50.2717	17.5533	China	Improved_cultivar
TSZY63	GG	45.0963	19.836	China	Improved_cultivar
TSZY64	GG	39.0617	21.1777	China	Improved_cultivar
TSZY66	GG	38.0957	21.585	China	Improved_cultivar
TSZY7	TT	39.251	21.1967	China	Improved_cultivar
TSZY80	GG	46.803	17.8357	China	Improved_cultivar
TSZY81	TT	46.0427	18.7563	China	Improved_cultivar
TSZY85	GG	51.2257	17.4337	China	Improved_cultivar
TSZY87	GG	43.878	20.5033	China	Improved_cultivar
TSZY89	GG	48.8443	17.42	China	Improved_cultivar
TSZY92	GG	44.8343	19.026	China	Improved_cultivar
TSZY93	TT	42.1303	20.111	China	Improved_cultivar
TSZY94	TT	44.2903	20.459	China	Improved_cultivar
TSZY95	GG	46.919	19.378	China	Improved_cultivar
TSZY96	GG	45.8653	18.0223	China	Improved_cultivar
TSZY97	GG	45.874	19.9453	China	Improved_cultivar
TSZY99	GG	46.5187	18.7253	China	Improved_cultivar
Z156	TT	41.2417	21.4323	China	Improved_cultivar
Z184	GG	44.3173	19.1863	China	Improved_cultivar
Z188	GG	47.526	18.2487	China	Improved_cultivar
16NF1021_1022	TT	40.6227	21.334	China	Landrace
16NF1031_1032	TT	40.105	21.8153	China	Landrace
16NF1033_1034	GG	37.971	22.648	China	Landrace
16NF1035_1036	TT	36.9303	22.433	China	Landrace
16NF1039_1040	TT	39.39	21.2467	China	Landrace
16NF1041_1042	TT	39.9823	22.295	China	Landrace
16NF1045_1046	TT	41.1113	20.0263	China	Landrace
16NF1047_1048	GG	41.6297	21.474	China	Landrace
16NF1049_1050	TT	42.23	19.903	China	Landrace
16NF1051_1052	TT	41.181	19.8267	China	Landrace
16NF1059_1060	GG	41.269	20.1343	China	Landrace
16NF1065_1066	GG	49.4157	16.5093	China	Landrace
16NF1067_1068	GG	42.1767	19.4187	China	Landrace
16NF1071_1072	TT	37.8833	23.1237	China	Landrace
16NF1085_1086	TT	37.896	21.845	China	Landrace
16NF1089_1090	GG	44.735	18.8967	China	Landrace
16NF1091_1092	TT	38.5113	22.427	China	Landrace
16NF1095_1096	TT	38.6653	22.4997	China	Landrace
16NF1101_1102	TT	39.0743	20.8033	China	Landrace
16NF1105_1106	GG	40.432	21.2513	China	Landrace
16NF1107_1108	TT	38.7703	22.228	China	Landrace
16NF1113_1114	TT	39.9837	20.8243	China	Landrace
16NF1121_1122	GG	47.3863	16.7353	China	Landrace
16NF1125_1126	TT	47.6517	16.6653	China	Landrace
16NF1129_1130	TT	49.784	14.4053	China	Landrace
16NF1153_1154	TT	47.348	18.3047	China	Landrace
16NF1159_1160	TT	40.646	21.3417	China	Landrace
16NF1163_1164	TT	44.9757	19.2573	China	Landrace
16NF1165_1166	GG	41.3517	21.4573	China	Landrace
16NF1167_1168	TT	43.5147	21.747	China	Landrace
16NF1171_1172	TT	40.2893	21.5523	China	Landrace
16NF1177_1178	TT	47.6283	17.6623	China	Landrace
16NF1189_1190	TT	43.2773	19.2207	China	Landrace
16NF1191_1192	TT	47.338	18.2243	China	Landrace
16NF1197_1198	TT	47.1933	19.0257	China	Landrace
16NF1199_1200	TT	48.0907	18.5817	China	Landrace
16NF1205_1206	GG	44.738	19.3113	China	Landrace
16NF1207_1208	GG	47.8613	17.6193	China	Landrace
16NF1209_1210	TT	47.872	15.777	China	Landrace
16NF1217_1218	TT	50.4207	15.152	China	Landrace
16NF1253_1254	TT	44.4147	19.4893	China	Landrace
16NF1257_1258	TT	43.8583	20.0037	China	Landrace
16NF1265_1266	TT	37.8737	21.6207	China	Landrace
16NF1275_1276	TT	46.22	18.193	China	Landrace
16NF1277_1278	GG	46.5173	17.5567	China	Landrace
16NF1279_1280	GG	41.815	20.0567	China	Landrace
16NF1281_1282	TT	43.5117	19.0937	China	Landrace
16NF1289_1290	TT	44.3113	20.5377	China	Landrace
16NF1291_1292	TT	38.0053	22.38	China	Landrace
16NF1311_1312	GG	47.4467	17.9447	China	Landrace
16NF1317_1318	GG	43.1323	20.0197	China	Landrace
16NF1321_1322	TT	52.4883	14.0823	China	Landrace
16NF1325_1326	GG	52.251	13.098	China	Landrace
16NF1335_1336	GG	38.4853	21.145	China	Landrace
16NF1359_1360	GG	38.339	22.3457	China	Landrace
16NF1365_1366	TT	46.2413	19.0747	China	Landrace
16NF1373_1374	TT	36.1243	24.2273	China	Landrace
16NF1377_1378	TT	46.8567	19.1163	China	Landrace
16NF1381_1382	TT	47.1383	16.3757	China	Landrace
16NF1729_1730	GG	51.0063	14.0227	China	Landrace
16NF1761_1762	GG	45.532	16.8697	China	Landrace
16NF1767_1768	TT	47.5437	16.2923	China	Landrace
16NF1769_1770	TT	45.578	16.7893	China	Landrace
16NF1779_1780	TT	38.1537	22.596	China	Landrace
16NF1783_1784	GG	44.9467	18.9107	China	Landrace
16NF1789_1790	TT	48.714	19.175	China	Landrace
16NF1791_1792	TT	42.8093	20.487	China	Landrace
16NF1801_1802	TT	44.9813	18.765	China	Landrace
16NF1811_1812	TT	46.5433	18.9463	China	Landrace
16NF1823_1824	TT	47.839	17.479	China	Landrace
16NF1827_1828	TT	47.855	16.8457	China	Landrace
16NF1831_1832	TT	47.274	16.213	China	Landrace
16NF1849_1850	TT	45.5247	17.8697	China	Landrace
16NF1859_1860	TT	50.1887	16.075	China	Landrace
16NF1861_1862	TT	49.3103	16.6377	China	Landrace
16NF1867_1868	TT	48.919	16.6997	China	Landrace
16NF1869_1870	TT	45.611	17.0623	China	Landrace
16NF1871_1872	TT	46.8177	17.1673	China	Landrace
16NF1873_1874	TT	47.0047	16.979	China	Landrace
16NF1875_1876	TT	46.6327	16.1377	China	Landrace
16NF1877_1878	TT	49.35	16.0657	China	Landrace
16NF1879_1880	GG	49.1477	16.4747	China	Landrace
16NF1881_1882	GG	43.5667	19.34	China	Landrace
16NF1883_1884	TT	48.089	16.3637	China	Landrace
16NF1909_1910	TT	43.5783	19.1447	China	Landrace
16NF1925_1926	TT	46.3403	17.1957	China	Landrace
16NF1929_1930	TT	45.696	18.3887	China	Landrace
16NF1941_1942	TT	49.984	17.0453	China	Landrace
16NF1947	TT	43.3267	19.7237	China	Landrace
16NF1951_1952	TT	52.256	16.1717	China	Landrace
16NF1955_1956	TT	44.289	19.2887	China	Landrace
16NF1957_1958	TT	43.0793	19.756	China	Landrace
16NF1961_1962	TT	47.637	16.9107	China	Landrace
16NF1963_1964	TT	51.082	15.64	China	Landrace
16NF1967_1968	TT	46.274	17.1247	China	Landrace
16NF2001_2002	GG	38.2773	21.9883	China	Landrace
16NF2007_2008	GG	45.4787	17.2713	China	Landrace
16NF2009_2010	TT	48.8133	17.8717	China	Landrace
16NF2013_2014	TT	41.5797	19.8203	China	Landrace
16NF2017_2018	GG	47.4373	18.2997	China	Landrace
16NF2023_2024	TT	43.367	19.801	China	Landrace
16NF2025_2026	TT	42.3487	20.8973	China	Landrace
16NF2027_2028	TT	46.2757	19.5787	China	Landrace
16NF2037_2038	TT	47.5067	17.284	China	Landrace
16NF2047_2048	GG	42.281	20.089	China	Landrace
16NF2085_2086	TT	48.173	15.5397	China	Landrace
16NF2095_2096	GG	46.1597	18.1527	China	Landrace
16NF2103_2104	TT	43.2063	18.9403	China	Landrace
16NF2107_2108	TT	46.4313	18.309	China	Landrace
16NF2111_2112	GG	48.6217	16.589	China	Landrace
16NF2113_2114	TT	46.4283	17.3357	China	Landrace
16NF2119_2120	GG	41.1543	20.3117	China	Landrace
16NF2121_2122	GG	43.9933	18.424	China	Landrace
16NF2123_2124	GG	45.1743	18.686	China	Landrace
16NF2127_2128	GG	49.7	18.3437	China	Landrace
16NF2135_2136	TT	48.8683	16.3847	China	Landrace
16NF2141_2142	TT	47.517	16.3753	China	Landrace
16NF2143_2144	GG	47.9637	16.704	China	Landrace
16NF2145_2146	TT	45.3013	17.326	China	Landrace
16NF2151_2152	TT	49.4113	16.7353	China	Landrace
16NF2159_2160	TT	47.6717	16.95	China	Landrace
16NF2175_2176	TT	42.4627	20.4897	China	Landrace
16NF2181_2182	TT	48.917	16.9597	China	Landrace
16NF2197_2198	GG	50.3343	17.0547	China	Landrace
16NF2211_2212	TT	43.7187	20.006	China	Landrace
16NF2213_2214	TT	46.3367	19.4613	China	Landrace
16NF2215_2216	TT	48.3643	16.651	China	Landrace
16NF2219_2220	TT	47.825	16.844	China	Landrace
16NF2239_2240	GG	44.6853	18.571	China	Landrace
16NF2241_2242	TT	46.4053	18.72	China	Landrace
16NF2415_2416	TT	49.6503	18.078	China	Landrace
16NF2419_2420	GG	46.1303	19.278	China	Landrace
16NF2431_2432	TT	47.8993	17.3763	China	Landrace
16NF2433_2434	TT	52.247	15.0323	China	Landrace
16NF2441_2442	TT	49.1583	17.0663	China	Landrace
16NF2447_2448	TT	51.855	15.9723	China	Landrace
16NF2449_2450	TT	48.0943	16.4193	China	Landrace
16NF2453_2454	TT	47.8327	17.1073	China	Landrace
16NF2479_2480	GG	47.5787	18.9073	China	Landrace
16NF2481_2482	TT	45.1713	19.8403	China	Landrace
16NF2483_2484	GG	50.9357	16.9653	China	Landrace
16NF2485_2486	TT	46.6477	18.937	China	Landrace
16NF2495_2496	TT	49.2117	17.604	China	Landrace
16NF2501_2502	TT	45.1237	17.8237	China	Landrace
16NF2509_2510	GG	49.268	17.637	China	Landrace
16NF2511_2512	GG	48.9227	17.785	China	Landrace
16NF2513_2514	GG	51.1163	17.4977	China	Landrace
16NF2519_2520	GG	46.393	18.4893	China	Landrace
16NF2523_2524	GG	42.68	20.372	China	Landrace
16NF2527_2528	GG	42.5803	20.8367	China	Landrace
16NF2533_2534	TT	47.586	16.8793	China	Landrace
16NF2537_2538	TT	45.288	18.0197	China	Landrace
16NF2545_2546	TT	48.5207	16.8757	China	Landrace
16NF2547_2548	TT	49.5567	18.897	China	Landrace
16NF2549_2550	GG	48.5617	19.005	China	Landrace
16NF2551_2552	TT	49.721	17.816	China	Landrace
16NF2553_2554	TT	51.667	16.7133	China	Landrace
16NF2565_2566	TT	48.8253	16.584	China	Landrace
16NF2567_2568	GG	45.946	18.675	China	Landrace
16NF2573_2574	GG	45.9047	18.9517	China	Landrace
16NF2575_2576	TT	48.1757	18.597	China	Landrace
16NF2577_2578	GG	50.397	16.835	China	Landrace
16NF2583_2584	TT	45.3913	18.3913	China	Landrace
16NF2587_2588	TT	46.2693	18.1787	China	Landrace
16NF2591_2592	TT	41.9663	21.1107	China	Landrace
16NF2595_2596	GG	48.165	18.638	China	Landrace
16NF2597_2598	GG	49.5347	17.4867	China	Landrace
16NF2599_2600	GG	44.2703	18.8283	China	Landrace
16NF2621_2622	TT	51.754	15.2573	China	Landrace
16NF2623_2624	TT	49.7913	16.3297	China	Landrace
16NF2625_2626	TT	52.2047	15.6657	China	Landrace
16NF2627_2628	GG	49.9157	16.478	China	Landrace
16NF2629_2630	GG	47.997	17.6373	China	Landrace
16NF2631_2632	TT	52.0913	15.1487	China	Landrace
16NF2639_2640	GG	46.2743	17.7267	China	Landrace
16NF2643_2644	GG	48.305	17.7483	China	Landrace
16NF2653_2654	GG	46.2807	19.3393	China	Landrace
16NF2657_2658	GG	47.2447	19.1827	China	Landrace
16NF2659_2660	TT	48.419	16.549	China	Landrace
16NF2661_2662	TT	46.2657	16.9963	China	Landrace
16NF2667_2668	TT	42.918	17.7567	China	Landrace
16NF2681_2682	TT	48.4237	17.7507	China	Landrace
16NF2687_2688	TT	46.7497	18.477	China	Landrace
16NF2695_2696	TT	43.6383	19.5087	China	Landrace
16NF2699_2700	GG	47.723	18.4017	China	Landrace
16NF2701_2702	GG	45.09	19.4133	China	Landrace
16NF2703_2704	TT	48.0817	17.3283	China	Landrace
16NF2707_2708	GG	45.5173	19.1883	China	Landrace
16NF2719_2720	GG	44.2787	19.8403	China	Landrace
16NF2729_2730	GG	48.4557	19.6053	China	Landrace
16NF2735_2736	GG	44.894	18.8933	China	Landrace
16NF2739_2740	TT	46.8597	18.0043	China	Landrace
16NF2741_2742	GG	47.5863	18.6253	China	Landrace
16NF2747_2748	TT	54.39	15.9667	China	Landrace
16NF2755_2756	TT	48.363	16.807	China	Landrace
16NF2763_2764	TT	47.824	17.2953	China	Landrace
16NF2765_2766	TT	48.345	16.4357	China	Landrace
16NF2767_2768	TT	47.9943	16.755	China	Landrace
16NF2769_2770	TT	49.3647	15.6943	China	Landrace
16NF2771_2772	TT	47.5657	16.836	China	Landrace
16NF2775_2776	TT	49.3683	16.3643	China	Landrace
16NF2777_2778	TT	49.1597	16.1503	China	Landrace
16NF2779_2780	TT	48.257	16.7303	China	Landrace
16NF2783_2784	TT	47.8647	17.3227	China	Landrace
16NF2787_2788	TT	49.0353	17.0633	China	Landrace
16NF2791_2792	TT	44.9427	17.7607	China	Landrace
16NF2803_2804	GG	48.3177	18.0977	China	Landrace
16NF2805_2806	GG	47.0493	18.971	China	Landrace
16NF2811_2812	TT	50.3947	16.117	China	Landrace
16NF2813_2814	TT	50.4453	14.8357	China	Landrace
16NF2815_2816	TT	48.508	16.9867	China	Landrace
16NF2821_2822	TT	51.3953	14.8097	China	Landrace
16NF2833_2834	GG	43.5547	20.8687	China	Landrace
16NF2837_2838	TT	49.611	18.057	China	Landrace
16NF2853_2854	TT	44.3223	20.4583	China	Landrace
16NF2855_2856	TT	47.837	18.4217	China	Landrace
16NF2859_2860	GG	45.467	19.8007	China	Landrace
16NF2861_2862	GG	43.9033	19.4883	China	Landrace
16NF2869_2870	GG	44.2607	18.2497	China	Landrace
16NF2879_2880	GG	46.833	18.2097	China	Landrace
16NF2881_2882	GG	49.0853	17.8603	China	Landrace
16NF2883_2884	GG	48.3433	18.4423	China	Landrace
16NF2885_2886	TT	45.816	18.9707	China	Landrace
16NF2893_2894	GG	46.4293	18.1717	China	Landrace
16NF2895_2896	GG	53.699	16.253	China	Landrace
16NF2899_2900	GG	42.1737	21.3753	China	Landrace
16NF2909_2910	GG	48.714	18.1193	China	Landrace
16NF2921	GG	50.213	16.3437	China	Landrace
16NF2929_2930	GG	38.6773	21.762	China	Landrace
16NF2931_2932	TT	49.384	17.1987	China	Landrace
16NF2933_2934	GG	46.9333	19.483	China	Landrace
16NF2935_2936	TT	50.2487	16.7127	China	Landrace
16NF2937_2938	GG	45.7647	19.207	China	Landrace
16NF2939_2940	TT	49.569	16.8557	China	Landrace
16NF2951_2952	GG	50.3947	17.507	China	Landrace
16NF2953_2954	GG	47.021	18.7777	China	Landrace
16NF2959_2960	TT	49.7557	18.7693	China	Landrace
16NF2965_2966	GG	42.6323	20.971	China	Landrace
16NF2997_2998	GG	45.8567	19.497	China	Landrace
16NF3009_3010	TT	50.6377	18.2927	China	Landrace
16NF3021_3022	GG	48.465	17.6167	China	Landrace
16NF3027_3028	GG	46.259	19.8373	China	Landrace
16NF3033_3034	GG	50.2037	17.278	China	Landrace
16NF3035_3036	TT	47.9757	17.068	China	Landrace
16NF3045_3046	GG	48.7957	17.2187	China	Landrace
16NF3047_3048	GG	48.1253	17.8963	China	Landrace
16NF3055_3056	GG	50.2017	17.3093	China	Landrace
16NF3061_3062	GG	51.952	15.6083	China	Landrace
16NF3063_3064	GG	47.624	17.9827	China	Landrace
16NF3065_3066	GG	49.0423	17.276	China	Landrace
16NF3069_3070	GG	45.9327	17.9413	China	Landrace
16NF3071_3072	GG	46.07	17.6733	China	Landrace
16NF3083_3084	GG	51.363	16.4263	China	Landrace
16NF3087_3088	GG	47.0343	17.301	China	Landrace
16NF3089_3090	TT	48.4047	17.1077	China	Landrace
16NF3091_3092	TT	43.7997	19.7977	China	Landrace
16NF3095_3096	GG	49.5	16.5223	China	Landrace
16NF3099_3100	GG	48.5083	15.9303	China	Landrace
16NF3105_3106	GG	46.931	17.8013	China	Landrace
16NF3111_3112	TT	47.371	18.737	China	Landrace
16NF3115_3116	GG	48.2467	17.0187	China	Landrace
16NF3123_3124	GG	50.6493	15.966	China	Landrace
16NF3127_3128	GG	50.322	16.3233	China	Landrace
16NF3129_3130	GG	49.055	17.4953	China	Landrace
16NF3133_3134	TT	45.4973	19.7627	China	Landrace
16NF3165_3166	TT	48.2873	17.5833	China	Landrace
16NF3167_3168	GG	44.1783	18.736	China	Landrace
16NF3169_3170	GG	45.5157	18.3193	China	Landrace
16NF3171_3172	GG	47.7443	18.7043	China	Landrace
16NF3173_3174	GG	52.0617	16.9877	China	Landrace
16NF3181_3182	GG	53.0757	15.5383	China	Landrace
16NF3185_3186	GG	50.815	16.538	China	Landrace
16NF3187_3188	GG	49.8233	16.801	China	Landrace
16NF3191_3192	GG	46.2417	18.1103	China	Landrace
16NF3197_3198	GG	47.3987	17.0437	China	Landrace
16NF3203_3204	GG	52.799	14.7443	China	Landrace
16NF3205_3206	GG	49.085	16.351	China	Landrace
16NF3209_3210	GG	51.3513	16.5347	China	Landrace
16NF3211_3212	GG	49.5483	16.8873	China	Landrace
16NF3213_3214	GG	49.204	16.9567	China	Landrace
16NF3215_3216	GG	52.1427	16.0737	China	Landrace
16NF3227_3228	GG	47.711	19.1067	China	Landrace
16NF3229_3230	GG	45.239	18.748	China	Landrace
16NF3231_3232	GG	52.8337	15.2753	China	Landrace
16NF3233_3234	GG	49.8653	16.759	China	Landrace
16NF3235_3236	GG	47.9843	17.985	China	Landrace
16NF3237_3238	GG	49.1033	16.0327	China	Landrace
16NF3245_3246	GG	46.1583	18.1863	China	Landrace
16NF3247_3248	GG	49.68	17.079	China	Landrace
16NF3249_3250	GG	52.2807	16.4207	China	Landrace
16NF3255_3256	TT	46.9323	17.98	China	Landrace
16NF3257_3258	GG	48.8403	15.6657	China	Landrace
16NF3261_3262	GG	45.8517	20.9533	China	Landrace
16NF3263_3264	TT	49.6663	18.2907	China	Landrace
16NF3269_3270	GG	45.3447	20.5003	China	Landrace
16NF3273_3274	GG	44.227	18.8233	China	Landrace
16NF3275_3276	GG	48.3187	16.421	China	Landrace
16NF3279_3280	GG	48.6917	17.755	China	Landrace
16NF3291_3292	TT	51.4317	15.994	China	Landrace
16NF3297_3298	GG	47.339	17.3523	China	Landrace
16NF3299_3300	TT	49.0993	16.7773	China	Landrace
16NF3301_3302	GG	45.3517	19.103	China	Landrace
16NF3305_3306	GG	45.586	19.4277	China	Landrace
16NF3307_3308	GG	48.0673	17.2733	China	Landrace
16NF3309_3310	TT	49.0153	16.724	China	Landrace
16NF3313_3314	TT	43.1643	19.9337	China	Landrace
16NF3315_3316	TT	50.3613	17.01	China	Landrace
16NF3323_3324	GG	45.417	19.101	China	Landrace
16NF3329_3330	TT	37.6973	22.799	China	Landrace
16NF3339_3340	GG	46.52	18.7767	China	Landrace
16NF3341_3342	GG	42.5877	19.71	China	Landrace
16NF3347_3348	GG	46.6147	16.9093	China	Landrace
16NF3349_3350	GG	50.6873	16.7763	China	Landrace
16NF3359_3360	GG	44.297	18.3327	China	Landrace
16NF3363_3364	GG	48.889	16.607	China	Landrace
16NF3365_3366	GG	46.5223	19.238	China	Landrace
16NF3369_3370	GG	48.4313	18.045	China	Landrace
16NF3383_3384	GG	49.5477	16.794	China	Landrace
16NF3385_3386	GG	49.4867	16.3363	China	Landrace
16NF3405_3406	GG	46.7233	17.4713	China	Landrace
16NF3415_3416	GG	47.6793	16.896	China	Landrace
16NF3417_3418	GG	46.462	18.6063	China	Landrace
16NF3421_3422	GG	43.6797	18.2063	China	Landrace
16NF3423_3424	GG	45.4203	17.3977	China	Landrace
16NF3433_3434	GG	44.1967	19.0497	China	Landrace
16NF3437_3438	TT	41.9263	19.9	China	Landrace
16NF3439_3440	GG	47.6857	16.6573	China	Landrace
16NF3445_3446	GG	52.7943	15.8953	China	Landrace
16NF3447_3448	GG	48.1643	17.584	China	Landrace
16NF3525_3526	GG	48.6963	18.19	China	Landrace
16NF3529_3530	GG	49.004	17.9003	China	Landrace
16NF3537_3538	TT	46.1527	19.5627	China	Landrace
16NF3547_3548	GG	50.1733	17.7277	China	Landrace
16NF3553_3554	GG	51.527	17.4457	China	Landrace
16NF3559_3560	GG	50.308	17.041	China	Landrace
16NF3561_3562	TT	53.528	15.253	China	Landrace
16NF3563_3564	GG	52.3143	17.5283	China	Landrace
16NF3573_3574	GG	41.2183	19.323	China	Landrace
16NF3575_3576	GG	45.8957	18.3087	China	Landrace
16NF3579_3580	GG	48.6867	16.6927	China	Landrace
16NF3585_3586	GG	49.542	17.2077	China	Landrace
16NF3589_3590	GG	48.731	17.8667	China	Landrace
16NF3591_3592	GG	45.2783	18.8393	China	Landrace
16NF3595_3596	TT	48.243	17.3417	China	Landrace
16NF3601_3602	GG	42.337	19.9563	China	Landrace
16NF3605_3606	GG	48.8517	18.2163	China	Landrace
16NF3613_3614	GG	46.7707	18.461	China	Landrace
16NF3619_3620	GG	51.8963	17.0207	China	Landrace
16NF3623_3624	TT	43.804	20.078	China	Landrace
16NF3627_3628	GG	48.4977	17.493	China	Landrace
16NF3629_3630	GG	44.929	18.825	China	Landrace
16NF3631_3632	GG	48.8743	17.2487	China	Landrace
16NF3643_3644	GG	47.5623	18.1097	China	Landrace
16NF3649_3650	GG	51.456	17.6783	China	Landrace
16NF3655_3656	TT	46.8077	18.678	China	Landrace
16NF3659_3660	GG	48.0803	18.5543	China	Landrace
16NF3667_3668	GG	48.8767	18.2597	China	Landrace
16NF3669_3670	TT	46.788	19.2977	China	Landrace
16NF3671_3672	GG	44.5493	20.0243	China	Landrace
16NF3673_3674	TT	47.662	18.7847	China	Landrace
16NF3681_3682	GG	43.318	20.192	China	Landrace
16NF3683_3684	GG	48.5143	19.298	China	Landrace
16NF3689_3690	GG	48.7333	17.372	China	Landrace
16NF3713_3714	GG	46.8973	18.1207	China	Landrace
16NF3715_3716	GG	48.989	18.542	China	Landrace
16NF3717_3718	GG	47.366	17.5613	China	Landrace
16NF3719_3720	GG	49.0517	17.2857	China	Landrace
16NF3723_3724	GG	46.2823	18.2713	China	Landrace
16NF3727_3728	GG	46.117	20.1023	China	Landrace
16NF3735_3736	GG	48.2923	18.363	China	Landrace
16NF3741_3742	GG	48.039	18.2593	China	Landrace
16NF3743_3744	GG	50.8897	16.0123	China	Landrace
16NF3745_3746	GG	48.6893	18.0783	China	Landrace
16NF3751_3752	TT	46.066	18.8547	China	Landrace
16NF3755_3756	GG	49.9267	17.319	China	Landrace
16NF3757_3758	TT	53.2357	15.3647	China	Landrace
16NF3763_3764	GG	42.2963	21.2143	China	Landrace
16NF3773_3774	GG	48.2413	15.8157	China	Landrace
16NF3775_3776	GG	48.7097	16.672	China	Landrace
16NF3781_3782	GG	52.8347	15.9033	China	Landrace
16NF3783_3784	GG	45.8843	19.571	China	Landrace
16NF3787_3788	GG	51.759	15.7127	China	Landrace
16NF3789_3790	TT	46.698	17.8977	China	Landrace
16NF3791_3792	GG	48.5637	16.7867	China	Landrace
16NF3803_3804	GG	52.156	15.6217	China	Landrace
16NF3805_3806	GG	50.5967	17.5103	China	Landrace
16NF3809_3810	GG	50.8657	17.7807	China	Landrace
16NF3811_3812	TT	47.809	18.676	China	Landrace
16NF3817_3818	GG	49.972	15.8467	China	Landrace
16NF3821_3822	GG	47.749	17.5047	China	Landrace
16NF3825_3826	GG	49.9797	17.2717	China	Landrace
16NF3829_3830	TT	50.8743	18.051	China	Landrace
16NF3833_3834	TT	51.5617	16.18	China	Landrace
16NF3835_3836	GG	45.598	17.7313	China	Landrace
16NF3851_3852	GG	45.959	18.593	China	Landrace
16NF3853_3854	TT	48.349	16.871	China	Landrace
16NF3857_3858	TT	41.5393	20.7107	China	Landrace
16NF3871_3872	GG	50.1417	16.453	China	Landrace
16NF3873_3874	GG	45.9037	19.5617	China	Landrace
16NF3875_3876	GG	43.9173	19.511	China	Landrace
16NF3885_3886	GG	46.478	18.8963	China	Landrace
16NF3891_3892	GG	45.7403	18.1077	China	Landrace
16NF3893_3894	GG	46.9123	17.9833	China	Landrace
16NF3905_3906	TT	50.892	15.77	China	Landrace
16NF3909_3910	GG	49.009	17.679	China	Landrace
16NF3911_3912	GG	47.0593	18.112	China	Landrace
16NF3913_3914	TT	49.3673	17.384	China	Landrace
16NF3917_3918	GG	48.436	17.6247	China	Landrace
16NF3921_3922	TT	49.198	16.919	China	Landrace
16NF3923_3924	GG	44.7037	18.551	China	Landrace
16NF3925_3926	GG	46.4137	17.38	China	Landrace
16NF3927_3928	TT	47.7127	16.159	China	Landrace
16NF3929_3930	TT	47.7733	17.4903	China	Landrace
16NF3931_3932	GG	51.2193	16.165	China	Landrace
16NF3939_3940	TT	44.629	18.0003	China	Landrace
16NF3941_3942	TT	46.2747	18.0847	China	Landrace
16NF3949_3950	GG	51.7803	15.8733	China	Landrace
16NF3953_3954	TT	50.5017	16.199	China	Landrace
16NF3955_3956	GG	46.5397	17.1233	China	Landrace
16NF3957_3958	GG	45.9227	17.548	China	Landrace
16NF3959_3960	GG	47.8603	16.442	China	Landrace
16NF3967_3968	GG	46.1643	18.5457	China	Landrace
16NF3969_3970	GG	51.2293	16.2547	China	Landrace
16NF3971_3972	TT	49.768	17.0467	China	Landrace
16NF3973_3974	GG	52.095	16.974	China	Landrace
16NF3975_3976	GG	53.7667	14.9837	China	Landrace
16NF3977_3978	GG	48.6517	18.088	China	Landrace
16NF3981_3982	TT	44.1277	19.9013	China	Landrace
16NF3987_3988	GG	46.1183	18.7603	China	Landrace
16NF3989_3990	GG	47.1077	17.8033	China	Landrace
16NF3991_3992	TT	48.1363	17.2757	China	Landrace
16NF4003_4004	GG	50.6523	16.487	China	Landrace
16NF4005_4006	TT	51.787	16.028	China	Landrace
16NF4007_4008	GG	50.8083	17.345	China	Landrace
16NF4015_4016	GG	49.409	18.3157	China	Landrace
16NF4019_4020	GG	47.6043	18.159	China	Landrace
16NF4023_4024	GG	46.5597	17.837	China	Landrace
16NF4029_4030	TT	40.417	21.479	China	Landrace
16NF4031_4032	GG	47.5043	18.2367	China	Landrace
16NF4033_4034	GG	43.0393	20.3537	China	Landrace
16NF4035_4036	GG	42.545	20.0573	China	Landrace
16NF4045_4046	GG	42.836	20.287	China	Landrace
16NF4047_4048	GG	47.9043	17.8887	China	Landrace
16NF4049_4050	TT	43.7417	19.784	China	Landrace
16NF4051_4052	TT	45.4783	15.6143	China	Landrace
16NF4059_4060	TT	46.7813	18.035	China	Landrace
16NF4061_4062	GG	49.054	17.9577	China	Landrace
16NF4063_4064	GG	44.383	19.2543	China	Landrace
16NF4067_4068	GG	49.6467	18.5133	China	Landrace
16NF4069_4070	GG	47.2783	19.0547	China	Landrace
16NF4071_4072	GG	47.271	19.194	China	Landrace
16NF4075_4076	GG	53.612	15.0313	China	Landrace
16NF4079_4080	GG	47.1647	18.4553	China	Landrace
16NF4089_4090	GG	50.4317	17.814	China	Landrace
16NF4101_4102	TT	44.7647	18.1537	China	Landrace
16NF4103_4104	TT	53.5313	14.8033	China	Landrace
16NF4107_4108	GG	47.0433	19.5583	China	Landrace
16NF4111_4112	TT	51.1763	17.9447	China	Landrace
16NF4113_4114	TT	51.4247	16.7917	China	Landrace
16NF4115_4116	GG	48.9107	18.0137	China	Landrace
16NF4119_4120	GG	43.941	21.428	China	Landrace
16NF4121_4122	GG	51.2953	16.3633	China	Landrace
16NF4123_4124	GG	44.9933	19.147	China	Landrace
16NF4125_4126	GG	48.797	18.7067	China	Landrace
16NF4133_4134	GG	47.595	18.7713	China	Landrace
16NF4137_4138	GG	45.6593	19.726	China	Landrace
16NF4139_4140	GG	49.9123	18.154	China	Landrace
16NF4141_4142	TT	46.7033	17.8263	China	Landrace
16NF4143_4144	GG	49.9513	17.161	China	Landrace
16NF4147_4148	TT	48.559	16.5893	China	Landrace
16NF4149_4150	GG	50.7827	16.3983	China	Landrace
16NF4151_4152	GG	51.6337	16.14	China	Landrace
16NF4153_4154	TT	49.4537	17.48	China	Landrace
16NF4159_4160	GG	51.3093	16.0297	China	Landrace
16NF4165_4166	TT	49.4743	15.472	China	Landrace
16NF4167_4168	GG	51.3923	16.3383	China	Landrace
16NF4171_4172	GG	46.8753	18.1127	China	Landrace
16NF4175_4176	GG	45.6587	17.3867	China	Landrace
16NF4181_4182	GG	47.5907	18.108	China	Landrace
16NF4185_4186	GG	48.724	19.0947	China	Landrace
16NF4187_4188	TT	47.7763	19.6907	China	Landrace
16NF4195_4196	TT	51.0173	17.022	China	Landrace
16NF4197_4198	GG	52.0777	15.779	China	Landrace
16NF4203_4204	TT	48.6767	18.782	China	Landrace
16NF4209_4210	GG	45.7723	18.2987	China	Landrace
16NF4211_4212	GG	44.8933	18.2523	China	Landrace
16NF4221_4222	TT	45.3183	19.3667	China	Landrace
16NF4225_4226	GG	48.6423	18.9517	China	Landrace
16NF4229_4230	TT	45.8247	19.4483	China	Landrace
16NF4231_4232	GG	48.5493	18.882	China	Landrace
16NF4235_4236	GG	46.6343	20.1737	China	Landrace
16NF4239_4240	GG	50.4	16.4887	China	Landrace
16NF4241_4242	GG	45.938	19.4927	China	Landrace
16NF4245_4246	TT	44.8387	19.3837	China	Landrace
16NF4257_4258	GG	49.3873	16.683	China	Landrace
16NF4259_4260	GG	46.0973	18.7767	China	Landrace
16NF4263_4264	TT	58.0507	12.909	China	Landrace
16NF4265_4266	TT	55.8137	14.878	China	Landrace
16NF4267_4268	TT	46.1083	19.1093	China	Landrace
16NF4273_4274	GG	51.0397	18.7	China	Landrace
16NF4275_4276	GG	49.2233	17.1353	China	Landrace
16NF4279_4280	GG	48.622	19.378	China	Landrace
16NF4285_4286	TT	49.2377	17.9847	China	Landrace
16NF4293_4294	GG	48.3743	17.1367	China	Landrace
16NF4401	GG	42.7173	20.896	China	Landrace
16NF4406	GG	38.8337	20.9373	China	Landrace
16NF4408	TT	40.8573	20.727	China	Landrace
16NF4409	GG	46.223	19.806	China	Landrace
16NF4411	GG	43.854	19.6727	China	Landrace
16NF4412	TT	44.4063	20.326	China	Landrace
16NF4413	TT	49.3843	16.7507	China	Landrace
16NF4414	GG	44.8717	16.859	China	Landrace
16NF4416	GG	38.6103	21.6187	China	Landrace
16NF4418	GG	48.537	16.77	China	Landrace
16NF4419	GG	49.01	16.6135	China	Landrace
16NF4420	GG	49.0553	17.9113	China	Landrace
16NF4421	TT	49.7477	16.6943	China	Landrace
16NF4423	GG	48.8553	17.699	China	Landrace
16NF4426	TT	50.0547	18.2243	China	Landrace
16NF4427	GG	44.521	19.532	China	Landrace
16NF4428	TT	51.7393	16.1337	China	Landrace
16NF4429	TT	47.6833	17.31	China	Landrace
16NF4432	GG	48.2243	19.256	China	Landrace
16NF4435	TT	50.4503	16.915	China	Landrace
16NF4438	TT	37.8283	22.6107	China	Landrace
16NF4442	GG	47.6393	17.9147	China	Landrace
16NF4444	GG	49.0103	16.3823	China	Landrace
16NF4449	TT	49.805	15.8953	China	Landrace
16NF4450	TT	46.833	15.8377	China	Landrace
16NF4454	TT	51.5597	16.6663	China	Landrace
16NF4457	GG	48.7203	18.3007	China	Landrace
16NF4460	TT	37.3427	22.464	China	Landrace
16NF4462	TT	43.5643	19.3287	China	Landrace
16NF4463	TT	41.5853	20.7367	China	Landrace
16NF4468	TT	48.1027	16.532	China	Landrace
16NF4470	GG	51.6347	18.5923	China	Landrace
16NF4471	TT	45.4357	20.551	China	Landrace
16NF4473	TT	51.918	17.7603	China	Landrace
16NF4476	TT	49.5883	17.4683	China	Landrace
16NF4477	TT	50.481	16.4843	China	Landrace
16NF4479	TT	52.5197	17.3077	China	Landrace
16NF4480	GG	46.9103	17.976	China	Landrace
16NF4482	TT	44.562	20.2123	China	Landrace
16NF4484	GG	44.5397	19.9517	China	Landrace
16NF4485	TT	49.1003	16.5493	China	Landrace
16NF4488	GG	48.32	16.779	China	Landrace
16NF4489	GG	49.0413	17.2597	China	Landrace
16NF4491	TT	47.7633	17.1847	China	Landrace
16NF4502	GG	45.147	18.3927	China	Landrace
16NF4512	GG	39.209	21.2333	China	Landrace
16NF4517	GG	45.864	18.7007	China	Landrace
16NF4518	TT	48.414	16.911	China	Landrace
16NF4520	GG	52.706	15.638	China	Landrace
16NF4523	GG	41.2673	20.8317	China	Landrace
16NF4527	TT	47.547	17.755	China	Landrace
16NF4529	GG	42.0473	20.1043	China	Landrace
16NF4532	GG	44.4813	19.5613	China	Landrace
16NF4533	GG	46.8777	18.5607	China	Landrace
16NF4537	GG	50.7573	16.3413	China	Landrace
16NF4538	TT	39.6457	21.4543	China	Landrace
16NF4540	GG	42.31	19.6587	China	Landrace
16NF4545	TT	48.7107	15.8907	China	Landrace
16NF4547	GG	44.2903	19.6817	China	Landrace
16NF4556	TT	51.0637	16.7753	China	Landrace
16NF4559	GG	49.2103	17.0013	China	Landrace
16NF4560	GG	49.2047	16.8333	China	Landrace
16NF4563	TT	45.832	16.6163	China	Landrace
16NF4564	TT	42.927	19.783	China	Landrace
16NF4565	TT	45.225	19.9503	China	Landrace
16NF4567	GG	49.639	17.1293	China	Landrace
16NF4568	GG	48.834	16.806	China	Landrace
16NF4571	GG	45.616	19.8137	China	Landrace
16NF4573	GG	46.508	18.4717	China	Landrace
16NF4581	TT	48.4477	17.2593	China	Landrace
16NF4585	GG	48.794	17.8973	China	Landrace
16NF4587	GG	49.6797	16.955	China	Landrace
16NF4595	GG	46.6457	16.9763	China	Landrace
16NF4616_4617	GG	47.9547	16.9773	China	Landrace
16NF4618_4619	TT	44.332	20.603	China	Landrace
16NF4620_4621	TT	46.896	18.9607	China	Landrace
16NF4638_4639	GG	49.1397	18.1243	China	Landrace
16NF4648_4649	TT	43.5223	18.8503	China	Landrace
16NF4652_4653	GG	49.6633	16.371	China	Landrace
16NF4660_4661	GG	50.058	16.0183	China	Landrace
16NF4662_4663	GG	45.5493	19.319	China	Landrace
LYH116	GG	48.707	17.3093	China	Landrace
LYH24	GG	43.5067	18.6683	China	Landrace
LYH29	TT	46.5187	17.428	China	Landrace
LYH43	TT	52.571	17.1193	China	Landrace
LYH46	GG	52.6453	16.6493	China	Landrace
LYH55	TT	45.007	19.9843	China	Landrace
LYH56	GG	48.0133	18.7287	China	Landrace
LYH57	GG	48.691	18.4563	China	Landrace
LYH59	GG	52.0563	17.0703	China	Landrace
LYH63	GG	46.7197	19.105	China	Landrace
LYH66	TT	38.4037	21.7533	China	Landrace
LYH74	TT	44.8623	18.7447	China	Landrace
LYH77	TT	48.103	16.764	China	Landrace
LYH78	TT	38.4903	22.3547	China	Landrace
QLJ100	TT	37.6557	21.9143	China	Landrace
QLJ147	GG	45.8503	17.6123	China	Landrace
QLJ149	GG	43.8207	20.6267	China	Landrace
QLJ150	GG	48.0967	16.982	China	Landrace
QLJ168	GG	47.238	18.747	China	Landrace
QLJ169	TT	44.274	19.048	China	Landrace
QLJ175	GG	46.4807	17.9987	China	Landrace
Z112	TT	49.563	16.1227	China	Landrace
Z114	TT	44.191	17.3603	China	Landrace
Z118	TT	44.7287	17.534	China	Landrace
Z125	TT	49.285	15.585	China	Landrace
Z127	TT	49.0873	15.702	China	Landrace
Z128	TT	55.4337	13.2863	China	Landrace
Z130	TT	51.6613	14.7543	China	Landrace
Z131	TT	50.0037	16.8717	China	Landrace
Z164	TT	49.0577	16.799	China	Landrace
Z171	TT	46.1823	16.662	China	Landrace
Z185	TT	41.877	19.398	China	Landrace
Z21	TT	52.497	15.21	China	Landrace
Z29	TT	51.4833	16.733	China	Landrace
Z36	TT	52.8443	15.1083	China	Landrace
Z38	TT	51.0547	15.83	China	Landrace
Z39	TT	46.8597	17.1703	China	Landrace
Z40	TT	43.0127	19.8507	China	Landrace
Z43	GG	47.296	15.4637	China	Landrace
Z44	TT	51.1453	15.6207	China	Landrace
Z47	TT	46.879	17.6077	China	Landrace
Z51	TT	50.7683	15.658	China	Landrace
Z78	TT	48.852	17.5993	China	Landrace
Z95	TT	49.6603	16.2083	China	Landrace
16NF1_2	GG	38.5013	20.3143	other countries	Improved_cultivar
16NF101_102	TT	40.225	22.134	other countries	Improved_cultivar
16NF107_108	TT	40.5557	20.6587	other countries	Improved_cultivar
16NF121_122	TT	39.227	21.551	other countries	Improved_cultivar
16NF123_124	TT	39.7077	21.9917	other countries	Improved_cultivar
16NF125_126	TT	52.613	14.9657	other countries	Improved_cultivar
16NF127_128	TT	42.2533	20.0543	other countries	Improved_cultivar
16NF131_132	TT	54.365	13.108	other countries	Improved_cultivar
16NF137_138	TT	39.3733	22.3157	other countries	Improved_cultivar
16NF153_154	TT	42.4933	21.108	other countries	Improved_cultivar
16NF155_156	TT	39.205	22.3077	other countries	Improved_cultivar
16NF165_166	TT	41.4313	21.6397	other countries	Improved_cultivar
16NF167_168	TT	37.9167	21.5973	other countries	Improved_cultivar
16NF1713_1714	GG	46.8073	17.522	other countries	Improved_cultivar
16NF1723_1724	TT	41.068	21.236	other countries	Improved_cultivar
16NF173_174	TT	36.4377	23.4863	other countries	Improved_cultivar
16NF179_180	TT	36.036	23.1017	other countries	Improved_cultivar
16NF181_182	TT	42.76	20.906	other countries	Improved_cultivar
16NF185_186	TT	40.587	21.2617	other countries	Improved_cultivar
16NF187_188	TT	43.6467	19.1393	other countries	Improved_cultivar
16NF193_194	TT	42.9497	19.6207	other countries	Improved_cultivar
16NF195_196	GG	45.134	18.6977	other countries	Improved_cultivar
16NF207_208	TT	39.1973	21.5117	other countries	Improved_cultivar
16NF209_210	TT	35.521	23.2693	other countries	Improved_cultivar
16NF21_22	TT	40.174	21.5037	other countries	Improved_cultivar
16NF211_212	TT	38.7083	22.7183	other countries	Improved_cultivar
16NF221_222	TT	39.583	20.9553	other countries	Improved_cultivar
16NF223_224	TT	44.135	17.4853	other countries	Improved_cultivar
16NF225_226	TT	42.983	20.286	other countries	Improved_cultivar
16NF227_228	GG	43.5757	19.2523	other countries	Improved_cultivar
16NF229_230	GG	39.5447	21.7767	other countries	Improved_cultivar
16NF23_24	TT	46.8447	17.3427	other countries	Improved_cultivar
16NF231_232	TT	41.948	21.4703	other countries	Improved_cultivar
16NF233_234	TT	35.6067	23.2137	other countries	Improved_cultivar
16NF237_238	TT	40.757	20.9323	other countries	Improved_cultivar
16NF243_244	TT	39.0493	21.904	other countries	Improved_cultivar
16NF245_246	TT	41.079	20.2633	other countries	Improved_cultivar
16NF25_26	GG	42.048	21.0793	other countries	Improved_cultivar
16NF251_252	TT	43.9037	19.5673	other countries	Improved_cultivar
16NF253_254	TT	38.4823	22.0793	other countries	Improved_cultivar
16NF255_256	TT	40.038	21.1307	other countries	Improved_cultivar
16NF257_258	TT	39.2597	22.1937	other countries	Improved_cultivar
16NF261_262	TT	39.1797	21.5387	other countries	Improved_cultivar
16NF267_268	TT	38.9577	22.6827	other countries	Improved_cultivar
16NF27_28	TT	40.6977	20.9207	other countries	Improved_cultivar
16NF271_272	TT	37.6523	22.941	other countries	Improved_cultivar
16NF273_274	GG	38.688	21.6273	other countries	Improved_cultivar
16NF281_282	GG	33.328	24.463	other countries	Improved_cultivar
16NF283_284	TT	36.0043	23.2843	other countries	Improved_cultivar
16NF285_286	TT	41.6093	22.5373	other countries	Improved_cultivar
16NF287_288	TT	37.2827	22.508	other countries	Improved_cultivar
16NF289_290	TT	43.8823	19.5823	other countries	Improved_cultivar
16NF29_30	GG	41.6293	20.3857	other countries	Improved_cultivar
16NF293_294	TT	37.566	22.733	other countries	Improved_cultivar
16NF295_296	GG	44.4047	17.4373	other countries	Improved_cultivar
16NF297_298	GG	45.2113	19.0377	other countries	Improved_cultivar
16NF303_304	TT	38.7693	22.9787	other countries	Improved_cultivar
16NF305_306	GG	43.5013	21.1257	other countries	Improved_cultivar
16NF307_308	TT	41.184	20.5317	other countries	Improved_cultivar
16NF309_310	TT	41.3133	20.8197	other countries	Improved_cultivar
16NF311_312	TT	41.4137	21.732	other countries	Improved_cultivar
16NF321_322	GG	52.6053	15.7857	other countries	Improved_cultivar
16NF323_324	TT	38.8273	21.5823	other countries	Improved_cultivar
16NF325_326	TT	46.5937	18.8733	other countries	Improved_cultivar
16NF327_328	GG	43.552	19.245	other countries	Improved_cultivar
16NF333_334	TT	48.6887	18.929	other countries	Improved_cultivar
16NF335_336	GG	47.1837	18.0377	other countries	Improved_cultivar
16NF337_338	GG	45.1877	19.2247	other countries	Improved_cultivar
16NF343_344	TT	42.954	19.9153	other countries	Improved_cultivar
16NF345_346	TT	41.2077	20.8573	other countries	Improved_cultivar
16NF349_350	TT	42.6567	21.16	other countries	Improved_cultivar
16NF35_36	TT	40.706	21.2487	other countries	Improved_cultivar
16NF351_352	TT	44.0363	20.458	other countries	Improved_cultivar
16NF353_354	TT	47.6157	16.671	other countries	Improved_cultivar
16NF355_356	TT	43.985	19.0747	other countries	Improved_cultivar
16NF37_38	TT	49.2067	16.1657	other countries	Improved_cultivar
16NF371_372	GG	44.036	19.8073	other countries	Improved_cultivar
16NF377_378	TT	38.6063	22.17	other countries	Improved_cultivar
16NF379_380	TT	40.2213	21.3907	other countries	Improved_cultivar
16NF389_390	TT	45.406	20.0277	other countries	Improved_cultivar
16NF403_404	TT	38.0433	22.406	other countries	Improved_cultivar
16NF407_408	TT	37.7323	22.6167	other countries	Improved_cultivar
16NF411_412	TT	38.6067	22.1797	other countries	Improved_cultivar
16NF413_414	TT	43.5157	21.0997	other countries	Improved_cultivar
16NF415_416	TT	40.55	22.5837	other countries	Improved_cultivar
16NF419_420	TT	40.7197	21.58	other countries	Improved_cultivar
16NF421_422	TT	36.4013	23.325	other countries	Improved_cultivar
16NF423_424	TT	40.3237	21.2113	other countries	Improved_cultivar
16NF427_428	TT	45.2237	20.0583	other countries	Improved_cultivar
16NF433_434	TT	38.0607	23.1017	other countries	Improved_cultivar
16NF437_438	TT	45.7083	17.132	other countries	Improved_cultivar
16NF439_440	TT	37.548	22.5897	other countries	Improved_cultivar
16NF455_456	TT	42.4943	21.5107	other countries	Improved_cultivar
16NF4588	GG	41.0607	21.0633	other countries	Improved_cultivar
16NF465_466	GG	39.1407	21.4267	other countries	Improved_cultivar
16NF4672_4673	TT	48.066	16.4367	other countries	Improved_cultivar
16NF4674_4675	TT	48.7997	16.326	other countries	Improved_cultivar
16NF4678_4679	TT	40.476	20.9677	other countries	Improved_cultivar
16NF4682_4683	TT	49.183	15.9997	other countries	Improved_cultivar
16NF4684_4685	TT	47.6523	17.0117	other countries	Improved_cultivar
16NF4698	TT	37.0807	22.9457	other countries	Improved_cultivar
16NF47_48	TT	38.0343	21.5877	other countries	Improved_cultivar
16NF4709	TT	37.3677	23.2017	other countries	Improved_cultivar
16NF473_474	TT	38.8773	22.5933	other countries	Improved_cultivar
16NF475_476	TT	40.766	21.1167	other countries	Improved_cultivar
16NF481_482	TT	41.9283	20.8423	other countries	Improved_cultivar
16NF483_484	TT	34.587	24.712	other countries	Improved_cultivar
16NF487_488	TT	42.1637	21.9473	other countries	Improved_cultivar
16NF489_490	TT	40.338	21.0537	other countries	Improved_cultivar
16NF49_50	GG	44.5393	17.796	other countries	Improved_cultivar
16NF499_500	TT	36.1337	23.4503	other countries	Improved_cultivar
16NF5_6	GG	39.7327	20.8943	other countries	Improved_cultivar
16NF503_504	TT	47.5137	18.9313	other countries	Improved_cultivar
16NF505_506	GG	45.5157	19.063	other countries	Improved_cultivar
16NF509_510	TT	47.377	16.644	other countries	Improved_cultivar
16NF511_512	TT	46.0623	16.688	other countries	Improved_cultivar
16NF517_518	GG	41.1347	19.0903	other countries	Improved_cultivar
16NF521_522	TT	41.0507	22.198	other countries	Improved_cultivar
16NF525_526	GG	42.4463	21.316	other countries	Improved_cultivar
16NF527_528	TT	49.121	15.5897	other countries	Improved_cultivar
16NF529_530	TT	39.7783	20.4737	other countries	Improved_cultivar
16NF53_54	TT	38.3473	22.999	other countries	Improved_cultivar
16NF535	GG	38.7637	22.458	other countries	Improved_cultivar
16NF559_560	TT	43.3	20.7687	other countries	Improved_cultivar
16NF565_566	TT	41.8277	20.1383	other countries	Improved_cultivar
16NF567_568	GG	41.0677	21.5627	other countries	Improved_cultivar
16NF57_58	TT	38.6243	21.1587	other countries	Improved_cultivar
16NF573_574	TT	48.983	17.049	other countries	Improved_cultivar
16NF615_616	TT	39.0183	22.3707	other countries	Improved_cultivar
16NF63_64	GG	42.009	19.8463	other countries	Improved_cultivar
16NF67_68	GG	39.5623	22.2253	other countries	Improved_cultivar
16NF69_70	TT	42.523	19.89	other countries	Improved_cultivar
16NF7_8	GG	40.3467	21.8853	other countries	Improved_cultivar
16NF73_74	TT	37.487	22.2523	other countries	Improved_cultivar
16NF75_76	GG	44.7637	18.3787	other countries	Improved_cultivar
16NF79_80	TT	40.3557	22.0967	other countries	Improved_cultivar
16NF83_84	TT	43.9003	20.4107	other countries	Improved_cultivar
16NF85_86	TT	43.9483	19.7733	other countries	Improved_cultivar
16NF87_88	GG	43.8967	19.6163	other countries	Improved_cultivar
16NF89_90	TT	41.8703	20.3527	other countries	Improved_cultivar
16NF93_94	GG	38.7847	22.3783	other countries	Improved_cultivar
16NF95_96	TT	43.9347	19.883	other countries	Improved_cultivar
16NF97_98	GG	45.353	19.2373	other countries	Improved_cultivar
QLJ115	TT	38.98	22.3177	other countries	Improved_cultivar
QLJ138	TT	39.739	22.249	other countries	Improved_cultivar
Z198	TT	46.98	16.1717	other countries	Improved_cultivar
Z200	GG	52.006	16.9793	other countries	Improved_cultivar
Z201	TT	48.851	16.257	other countries	Improved_cultivar
Z204	TT	41.3917	20.7647	other countries	Improved_cultivar
Z205	TT	51.3487	15.0067	other countries	Improved_cultivar
Z211	GG	43.3313	20.882	other countries	Improved_cultivar
Z222	TT	47.8087	18.2037	other countries	Improved_cultivar
Z4	TT	43.3057	20.7337	other countries	Improved_cultivar

## Sheet: Three Genes
Accession	Protein	Fat	GmMFT	GmDGAT1b	GmbZIP123	Origin	Region	Type
16NF1031_1032	40.105	21.8153	AA	AA	TT	China	Northeast	Landrace
16NF1041_1042	39.9823	22.295	AA	AA	TT	China	Northeast	Landrace
16NF1045_1046	41.1113	20.0263	AA	AA	TT	China	Northeast	Landrace
16NF1071_1072	37.8833	23.1237	AA	AA	TT	China	Northeast	Landrace
16NF1085_1086	37.896	21.845	AA	AA	TT	China	Northeast	Landrace
16NF1091_1092	38.5113	22.427	AA	AA	TT	China	Northeast	Landrace
16NF1095_1096	38.6653	22.4997	AA	AA	TT	China	Northeast	Landrace
16NF4438	37.8283	22.6107	AA	AA	TT	China	Northeast	Landrace
16NF1167_1168	43.5147	21.747	AA	AA	TT	China	Northeast	Landrace
16NF1171_1172	40.2893	21.5523	AA	AA	TT	China	Northeast	Landrace
16NF4462	43.5643	19.3287	AA	AA	TT	China	Northeast	Landrace
16NF4463	41.5853	20.7367	AA	AA	TT	China	Northeast	Landrace
16NF1373_1374	36.1243	24.2273	AA	AA	TT	China	Northeast	Landrace
16NF1047_1048	41.6297	21.474	AA	AA	GG	China	Northeast	Landrace
16NF1059_1060	41.269	20.1343	AA	AA	GG	China	Northeast	Landrace
16NF1279_1280	41.815	20.0567	AA	AA	GG	China	Northeast	Landrace
16NF4416	38.6103	21.6187	AA	AA	GG	China	Northeast	Landrace
16NF1317_1318	43.1323	20.0197	AA	AA	GG	China	Northeast	Landrace
16NF4414	44.8717	16.859	AA	AA	GG	China	Northeast	Landrace
16NF1039_1040	39.39	21.2467	AA	CC	TT	China	Northeast	Landrace
16NF1281_1282	43.5117	19.0937	AA	CC	TT	China	Northeast	Landrace
16NF1101_1102	39.0743	20.8033	AA	CC	TT	China	Northeast	Landrace
16NF1113_1114	39.9837	20.8243	AA	CC	TT	China	Northeast	Landrace
16NF1197_1198	47.1933	19.0257	AA	CC	TT	China	Northeast	Landrace
16NF1199_1200	48.0907	18.5817	AA	CC	TT	China	Northeast	Landrace
16NF1189_1190	43.2773	19.2207	CC	AA	TT	China	Northeast	Landrace
16NF1005_1006	38.9207	22.297	AA	AA	TT	China	Northeast	Improved_cultivar
16NF1007_1008	40.7457	20.6063	AA	AA	TT	China	Northeast	Improved_cultivar
16NF1245_1246	36.5617	23.1507	AA	AA	TT	China	Northeast	Improved_cultivar
16NF1343_1344	38.7717	22.251	AA	AA	TT	China	Northeast	Improved_cultivar
16NF1349_1350	40.456	21.919	AA	AA	TT	China	Northeast	Improved_cultivar
16NF1351_1352	36.6593	21.8497	AA	AA	TT	China	Northeast	Improved_cultivar
16NF1383_1384	37.492	23.6443	AA	AA	TT	China	Northeast	Improved_cultivar
16NF1385_1386	39.1847	21.709	AA	AA	TT	China	Northeast	Improved_cultivar
16NF1407	37.5727	21.9523	AA	AA	TT	China	Northeast	Improved_cultivar
16NF1413_1414	37.7467	21.8023	AA	AA	TT	China	Northeast	Improved_cultivar
16NF1455_1456	35.4947	24.4383	AA	AA	TT	China	Northeast	Improved_cultivar
16NF1457	36.2033	22.768	AA	AA	TT	China	Northeast	Improved_cultivar
16NF1477_1478	36.1667	23.554	AA	AA	TT	China	Northeast	Improved_cultivar
16NF1517_1518	36.5517	22.9987	AA	AA	TT	China	Northeast	Improved_cultivar
16NF1535_1536	37.2303	23.6927	AA	AA	TT	China	Northeast	Improved_cultivar
16NF1539_1540	37.921	22.941	AA	AA	TT	China	Northeast	Improved_cultivar
16NF1547_1548	34.1963	23.6143	AA	AA	TT	China	Northeast	Improved_cultivar
16NF1555_1556	36.8707	23.119	AA	AA	TT	China	Northeast	Improved_cultivar
16NF1575_1576	38.6943	21.66	AA	AA	TT	China	Northeast	Improved_cultivar
16NF1577_1578	41.1743	21.1627	AA	AA	TT	China	Northeast	Improved_cultivar
16NF1589_1590	38.31	22.5027	AA	AA	TT	China	Northeast	Improved_cultivar
16NF1597_1598	34.987	24.2777	AA	AA	TT	China	Northeast	Improved_cultivar
16NF1621_1622	39.4997	21.3843	AA	AA	TT	China	Northeast	Improved_cultivar
16NF1717_1718	37.0083	22.7293	AA	AA	TT	China	Northeast	Improved_cultivar
16NF4301_4302	37.5583	22.272	AA	AA	TT	China	Northeast	Improved_cultivar
16NF4599	38.356	22.4723	AA	AA	TT	China	Northeast	Improved_cultivar
16NF1629_1630	39.9673	21.687	AA	AA	TT	China	Northeast	Improved_cultivar
16NF1633_1634	39.9967	21.4497	AA	AA	TT	China	Northeast	Improved_cultivar
16NF1657_1658	38.34	22.733	AA	AA	TT	China	Northeast	Improved_cultivar
16NF4526	41.098	21.4823	AA	AA	TT	China	Northeast	Improved_cultivar
16NF4670_4671	38.81	21.7167	AA	AA	TT	China	Northeast	Improved_cultivar
16NF684_685	38.471	21.742	AA	AA	TT	China	Northeast	Improved_cultivar
16NF1133_1134	46.864	18.6537	AA	AA	TT	China	Northeast	Improved_cultivar
16NF1135_1136	41.697	20.996	AA	AA	TT	China	Northeast	Improved_cultivar
16NF1603_1604	39.1857	20.7047	AA	AA	TT	China	Northeast	Improved_cultivar
16NF1607_1608	39.9153	21.1797	AA	AA	TT	China	Northeast	Improved_cultivar
16NF1617_1618	37.425	23.3113	AA	AA	TT	China	Northeast	Improved_cultivar
16NF1753_1754	37.192	22.086	AA	AA	TT	China	Northeast	Improved_cultivar
16NF4441	40.2653	20.284	AA	AA	TT	China	Northeast	Improved_cultivar
16NF1017_1018	39.763	21.7983	AA	AA	GG	China	Northeast	Improved_cultivar
16NF1479	35.68	23.831	AA	AA	GG	China	Northeast	Improved_cultivar
16NF1489_1490	35.2153	23.452	AA	AA	GG	China	Northeast	Improved_cultivar
16NF1525_1526	38.2217	22.079	AA	AA	GG	China	Northeast	Improved_cultivar
16NF1537_1538	37.3317	22.6817	AA	AA	GG	China	Northeast	Improved_cultivar
16NF1557_1558	41	21.175	AA	AA	GG	China	Northeast	Improved_cultivar
16NF4494	38.365	21.6197	AA	AA	GG	China	Northeast	Improved_cultivar
16NF4499	37.553	22.469	AA	AA	GG	China	Northeast	Improved_cultivar
16NF4576	39.7903	20.7627	AA	AA	GG	China	Northeast	Improved_cultivar
16NF1497_1498	36.2097	23.9847	AA	AA	GG	China	Northeast	Improved_cultivar
16NF1567_1568	40.2803	20.843	AA	AA	GG	China	Northeast	Improved_cultivar
16NF1571_1572	35.5823	24.2313	AA	AA	GG	China	Northeast	Improved_cultivar
16NF1503_1504	37.465	20.9497	AA	CC	TT	China	Northeast	Improved_cultivar
16NF1363_1364	41.5223	20.1153	CC	CC	GG	China	Northeast	Improved_cultivar
16NF173_174	36.4377	23.4863	AA	AA	TT	Other countries		Improved_cultivar
16NF179_180	36.036	23.1017	AA	AA	TT	Other countries		Improved_cultivar
16NF185_186	40.587	21.2617	AA	AA	TT	Other countries		Improved_cultivar
16NF187_188	43.6467	19.1393	AA	AA	TT	Other countries		Improved_cultivar
16NF243_244	39.0493	21.904	AA	AA	TT	Other countries		Improved_cultivar
16NF253_254	38.4823	22.0793	AA	AA	TT	Other countries		Improved_cultivar
16NF261_262	39.1797	21.5387	AA	AA	TT	Other countries		Improved_cultivar
16NF271_272	37.6523	22.941	AA	AA	TT	Other countries		Improved_cultivar
16NF285_286	41.6093	22.5373	AA	AA	TT	Other countries		Improved_cultivar
16NF345_346	41.2077	20.8573	AA	AA	TT	Other countries		Improved_cultivar
16NF353_354	47.6157	16.671	AA	AA	TT	Other countries		Improved_cultivar
16NF379_380	40.2213	21.3907	AA	AA	TT	Other countries		Improved_cultivar
16NF411_412	38.6067	22.1797	AA	AA	TT	Other countries		Improved_cultivar
16NF415_416	40.55	22.5837	AA	AA	TT	Other countries		Improved_cultivar
16NF419_420	40.7197	21.58	AA	AA	TT	Other countries		Improved_cultivar
16NF427_428	45.2237	20.0583	AA	AA	TT	Other countries		Improved_cultivar
16NF433_434	38.0607	23.1017	AA	AA	TT	Other countries		Improved_cultivar
16NF439_440	37.548	22.5897	AA	AA	TT	Other countries		Improved_cultivar
16NF4698	37.0807	22.9457	AA	AA	TT	Other countries		Improved_cultivar
16NF4709	37.3677	23.2017	AA	AA	TT	Other countries		Improved_cultivar
16NF483_484	34.587	24.712	AA	AA	TT	Other countries		Improved_cultivar
16NF499_500	36.1337	23.4503	AA	AA	TT	Other countries		Improved_cultivar
16NF521_522	41.0507	22.198	AA	AA	TT	Other countries		Improved_cultivar
16NF529_530	39.7783	20.4737	AA	AA	TT	Other countries		Improved_cultivar
16NF559_560	43.3	20.7687	AA	AA	TT	Other countries		Improved_cultivar
16NF69_70	42.523	19.89	AA	AA	TT	Other countries		Improved_cultivar
16NF73_74	37.487	22.2523	AA	AA	TT	Other countries		Improved_cultivar
16NF79_80	40.3557	22.0967	AA	AA	TT	Other countries		Improved_cultivar
16NF83_84	43.9003	20.4107	AA	AA	TT	Other countries		Improved_cultivar
16NF89_90	41.8703	20.3527	AA	AA	TT	Other countries		Improved_cultivar
16NF281_282	33.328	24.463	AA	AA	GG	Other countries		Improved_cultivar
16NF29_30	41.6293	20.3857	AA	AA	GG	Other countries		Improved_cultivar
16NF335_336	47.1837	18.0377	AA	AA	GG	Other countries		Improved_cultivar
16NF4588	41.0607	21.0633	AA	AA	GG	Other countries		Improved_cultivar
16NF465_466	39.1407	21.4267	AA	AA	GG	Other countries		Improved_cultivar
16NF87_88	43.8967	19.6163	AA	AA	GG	Other countries		Improved_cultivar
16NF1713_1714	46.8073	17.522	AA	AA	GG	Other countries		Improved_cultivar
16NF535	38.7637	22.458	AA	AA	GG	Other countries		Improved_cultivar
16NF107_108	40.5557	20.6587	CC	AA	TT	Other countries		Improved_cultivar
16NF283_284	36.0043	23.2843	CC	AA	TT	Other countries		Improved_cultivar
16NF573_574	48.983	17.049	CC	AA	TT	Other countries		Improved_cultivar
16NF1723_1724	41.068	21.236	CC	AA	TT	Other countries		Improved_cultivar
16NF49_50	44.5393	17.796	CC	CC	GG	Other countries		Improved_cultivar
16NF2241_2242	46.4053	18.72	AA	AA	TT	China	Huanghuaihai	Landrace
16NF1779_1780	38.1537	22.596	AA	AA	TT	China	Huanghuaihai	Landrace
16NF1947	43.3267	19.7237	AA	AA	TT	China	Huanghuaihai	Landrace
16NF2211_2212	43.7187	20.006	AA	AA	TT	China	Huanghuaihai	Landrace
16NF2213_2214	46.3367	19.4613	AA	AA	TT	China	Huanghuaihai	Landrace
16NF4482	44.562	20.2123	AA	AA	TT	China	Huanghuaihai	Landrace
16NF1791_1792	42.8093	20.487	AA	AA	TT	China	Huanghuaihai	Landrace
16NF2107_2108	46.4313	18.309	AA	AA	TT	China	Huanghuaihai	Landrace
16NF4460	37.3427	22.464	AA	AA	TT	China	Huanghuaihai	Landrace
16NF4618_4619	44.332	20.603	AA	AA	TT	China	Huanghuaihai	Landrace
16NF2933_2934	46.9333	19.483	AA	AA	GG	China	Huanghuaihai	Landrace
16NF4457	48.7203	18.3007	AA	AA	GG	China	Huanghuaihai	Landrace
16NF2719_2720	44.2787	19.8403	AA	AA	GG	China	Huanghuaihai	Landrace
16NF4419	49.01	16.6135	AA	AA	GG	China	Huanghuaihai	Landrace
16NF4470	51.6347	18.5923	AA	AA	GG	China	Huanghuaihai	Landrace
16NF1881_1882	43.5667	19.34	AA	AA	GG	China	Huanghuaihai	Landrace
16NF2001_2002	38.2773	21.9883	AA	AA	GG	China	Huanghuaihai	Landrace
16NF2997_2998	45.8567	19.497	AA	AA	GG	China	Huanghuaihai	Landrace
16NF1955_1956	44.289	19.2887	AA	CC	TT	China	Huanghuaihai	Landrace
16NF1957_1958	43.0793	19.756	AA	CC	TT	China	Huanghuaihai	Landrace
16NF2575_2576	48.1757	18.597	AA	CC	TT	China	Huanghuaihai	Landrace
16NF2591_2592	41.9663	21.1107	AA	CC	TT	China	Huanghuaihai	Landrace
16NF4426	50.0547	18.2243	AA	CC	TT	China	Huanghuaihai	Landrace
16NF1929_1930	45.696	18.3887	AA	CC	TT	China	Huanghuaihai	Landrace
16NF2025_2026	42.3487	20.8973	AA	CC	TT	China	Huanghuaihai	Landrace
16NF2855_2856	47.837	18.4217	AA	CC	TT	China	Huanghuaihai	Landrace
16NF1941_1942	49.984	17.0453	CC	AA	TT	China	Huanghuaihai	Landrace
16NF4428	51.7393	16.1337	CC	AA	TT	China	Huanghuaihai	Landrace
16NF4435	50.4503	16.915	CC	AA	TT	China	Huanghuaihai	Landrace
16NF4454	51.5597	16.6663	CC	AA	TT	China	Huanghuaihai	Landrace
16NF2703_2704	48.0817	17.3283	CC	AA	TT	China	Huanghuaihai	Landrace
16NF4421	49.7477	16.6943	CC	AA	TT	China	Huanghuaihai	Landrace
16NF2009_2010	48.8133	17.8717	CC	AA	TT	China	Huanghuaihai	Landrace
16NF2735_2736	44.894	18.8933	CC	CC	GG	China	Huanghuaihai	Landrace
16NF2899_2900	42.1737	21.3753	CC	CC	GG	China	Huanghuaihai	Landrace
16NF4560	49.2047	16.8333	CC	CC	GG	China	Huanghuaihai	Landrace
16NF2953_2954	47.021	18.7777	CC	CC	GG	China	Huanghuaihai	Landrace
16NF4571	45.616	19.8137	CC	CC	GG	China	Huanghuaihai	Landrace
16NF2567_2568	45.946	18.675	CC	CC	GG	China	Huanghuaihai	Landrace
16NF2699_2700	47.723	18.4017	CC	CC	GG	China	Huanghuaihai	Landrace
16NF2509_2510	49.268	17.637	CC	CC	GG	China	Huanghuaihai	Landrace
16NF2511_2512	48.9227	17.785	CC	CC	GG	China	Huanghuaihai	Landrace
16NF2523_2524	42.68	20.372	CC	CC	GG	China	Huanghuaihai	Landrace
16NF4573	46.508	18.4717	CC	CC	GG	China	Huanghuaihai	Landrace
16NF4704	40.6713	21.5653	AA	AA	TT	China	Huanghuaihai	Improved_cultivar
16NF2339_2340	39.517	21.9273	AA	AA	TT	China	Huanghuaihai	Improved_cultivar
16NF4483	43.465	19.9347	AA	AA	GG	China	Huanghuaihai	Improved_cultivar
16NF2333_2334	42.2513	21.705	AA	AA	GG	China	Huanghuaihai	Improved_cultivar
16NF4515	42.9997	20.3917	AA	AA	GG	China	Huanghuaihai	Improved_cultivar
16NF4546	37.9367	21.8567	AA	AA	GG	China	Huanghuaihai	Improved_cultivar
16NF2347_2348	40.181	21.8427	AA	CC	TT	China	Huanghuaihai	Improved_cultivar
16NF4708	42.945	20.2777	AA	CC	TT	China	Huanghuaihai	Improved_cultivar
16NF2269_2270	45.6807	18.843	AA	CC	TT	China	Huanghuaihai	Improved_cultivar
16NF2341_2342	45.172	20.6347	AA	CC	TT	China	Huanghuaihai	Improved_cultivar
16NF4721	43.965	19.149	CC	AA	TT	China	Huanghuaihai	Improved_cultivar
16NF2993_2994	44.0857	20.2417	CC	CC	GG	China	Huanghuaihai	Improved_cultivar
16NF4630_4631	45.221	19.2517	CC	CC	GG	China	Huanghuaihai	Improved_cultivar
16NF2377_2378	46.915	18.517	CC	CC	GG	China	Huanghuaihai	Improved_cultivar
16NF4141_4142	46.7033	17.8263	AA	AA	TT	China	South	Landrace
16NF3299_3300	49.0993	16.7773	AA	AA	TT	China	South	Landrace
16NF3309_3310	49.0153	16.724	AA	AA	TT	China	South	Landrace
16NF3953_3954	50.5017	16.199	AA	AA	TT	China	South	Landrace
16NF3751_3752	46.066	18.8547	AA	AA	TT	China	South	Landrace
16NF4153_4154	49.4537	17.48	AA	AA	TT	China	South	Landrace
16NF3091_3092	43.7997	19.7977	AA	AA	TT	China	South	Landrace
16NF3133_3134	45.4973	19.7627	AA	AA	TT	China	South	Landrace
16NF3165_3166	48.2873	17.5833	AA	AA	TT	China	South	Landrace
16NF3789_3790	46.698	17.8977	AA	AA	TT	China	South	Landrace
16NF3857_3858	41.5393	20.7107	AA	AA	TT	China	South	Landrace
16NF4113_4114	51.4247	16.7917	AA	AA	TT	China	South	Landrace
16NF4267_4268	46.1083	19.1093	AA	AA	TT	China	South	Landrace
16NF3673_3674	47.662	18.7847	AA	AA	TT	China	South	Landrace
16NF4119_4120	43.941	21.428	AA	AA	GG	China	South	Landrace
16NF4123_4124	44.9933	19.147	AA	AA	GG	China	South	Landrace
16NF4125_4126	48.797	18.7067	AA	AA	GG	China	South	Landrace
16NF4235_4236	46.6343	20.1737	AA	AA	GG	China	South	Landrace
16NF3967_3968	46.1643	18.5457	AA	AA	GG	China	South	Landrace
16NF3421_3422	43.6797	18.2063	AA	AA	GG	China	South	Landrace
16NF3369_3370	48.4313	18.045	AA	AA	GG	China	South	Landrace
16NF3931_3932	51.2193	16.165	AA	AA	GG	China	South	Landrace
16NF3715_3716	48.989	18.542	AA	AA	GG	China	South	Landrace
16NF3727_3728	46.117	20.1023	AA	AA	GG	China	South	Landrace
16NF4241_4242	45.938	19.4927	AA	AA	GG	China	South	Landrace
16NF3231_3232	52.8337	15.2753	AA	AA	GG	China	South	Landrace
16NF3763_3764	42.2963	21.2143	AA	AA	GG	China	South	Landrace
16NF3825_3826	49.9797	17.2717	AA	AA	GG	China	South	Landrace
16NF3835_3836	45.598	17.7313	AA	AA	GG	China	South	Landrace
16NF3851_3852	45.959	18.593	AA	AA	GG	China	South	Landrace
16NF4047_4048	47.9043	17.8887	AA	AA	GG	China	South	Landrace
16NF4063_4064	44.383	19.2543	AA	AA	GG	China	South	Landrace
16NF3643_3644	47.5623	18.1097	AA	AA	GG	China	South	Landrace
16NF3671_3672	44.5493	20.0243	AA	AA	GG	China	South	Landrace
16NF4279_4280	48.622	19.378	AA	AA	GG	China	South	Landrace
16NF3329_3330	37.6973	22.799	AA	CC	TT	China	South	Landrace
16NF3981_3982	44.1277	19.9013	AA	CC	TT	China	South	Landrace
16NF3921_3922	49.198	16.919	AA	CC	TT	China	South	Landrace
16NF3595_3596	48.243	17.3417	AA	CC	TT	China	South	Landrace
16NF3623_3624	43.804	20.078	AA	CC	TT	China	South	Landrace
16NF3537_3538	46.1527	19.5627	AA	CC	TT	China	South	Landrace
16NF3089_3090	48.4047	17.1077	AA	CC	TT	China	South	Landrace
16NF3255_3256	46.9323	17.98	AA	CC	TT	China	South	Landrace
16NF3853_3854	48.349	16.871	AA	CC	TT	China	South	Landrace
16NF4029_4030	40.417	21.479	AA	CC	TT	China	South	Landrace
16NF4059_4060	46.7813	18.035	AA	CC	TT	China	South	Landrace
16NF3263_3264	49.6663	18.2907	AA	CC	TT	China	South	Landrace
16NF3669_3670	46.788	19.2977	AA	CC	TT	China	South	Landrace
16NF4187_4188	47.7763	19.6907	AA	CC	TT	China	South	Landrace
16NF4285_4286	49.2377	17.9847	AA	CC	TT	China	South	Landrace
16NF4556	51.0637	16.7753	CC	AA	TT	China	South	Landrace
16NF3035_3036	47.9757	17.068	CC	AA	TT	China	South	Landrace
16NF3575_3576	45.8957	18.3087	CC	CC	GG	China	South	Landrace
16NF4071_4072	47.271	19.194	CC	CC	GG	China	South	Landrace
16NF3279_3280	48.6917	17.755	CC	CC	GG	China	South	Landrace
16NF3385_3386	49.4867	16.3363	CC	CC	GG	China	South	Landrace
16NF3439_3440	47.6857	16.6573	CC	CC	GG	China	South	Landrace
16NF3417_3418	46.462	18.6063	CC	CC	GG	China	South	Landrace
16NF4007_4008	50.8083	17.345	CC	CC	GG	China	South	Landrace
16NF4167_4168	51.3923	16.3383	CC	CC	GG	China	South	Landrace
16NF3349_3350	50.6873	16.7763	CC	CC	GG	China	South	Landrace
16NF3925_3926	46.4137	17.38	CC	CC	GG	China	South	Landrace
16NF3955_3956	46.5397	17.1233	CC	CC	GG	China	South	Landrace
16NF3959_3960	47.8603	16.442	CC	CC	GG	China	South	Landrace
16NF4567	49.639	17.1293	CC	CC	GG	China	South	Landrace
16NF3083_3084	51.363	16.4263	CC	CC	GG	China	South	Landrace
16NF3589_3590	48.731	17.8667	CC	CC	GG	China	South	Landrace
16NF3601_3602	42.337	19.9563	CC	CC	GG	China	South	Landrace
16NF3613_3614	46.7707	18.461	CC	CC	GG	China	South	Landrace
16NF3743_3744	50.8897	16.0123	CC	CC	GG	China	South	Landrace
16NF4149_4150	50.7827	16.3983	CC	CC	GG	China	South	Landrace
16NF4151_4152	51.6337	16.14	CC	CC	GG	China	South	Landrace
16NF4259_4260	46.0973	18.7767	CC	CC	GG	China	South	Landrace
16NF3047_3048	48.1253	17.8963	CC	CC	GG	China	South	Landrace
16NF3529_3530	49.004	17.9003	CC	CC	GG	China	South	Landrace
16NF4559	49.2103	17.0013	CC	CC	GG	China	South	Landrace
16NF4293_4294	48.3743	17.1367	CC	CC	GG	China	South	Landrace
16NF3061_3062	51.952	15.6083	CC	CC	GG	China	South	Landrace
16NF3095_3096	49.5	16.5223	CC	CC	GG	China	South	Landrace
16NF3129_3130	49.055	17.4953	CC	CC	GG	China	South	Landrace
16NF3787_3788	51.759	15.7127	CC	CC	GG	China	South	Landrace
16NF3821_3822	47.749	17.5047	CC	CC	GG	China	South	Landrace
16NF4660_4661	50.058	16.0183	CC	CC	GG	China	South	Landrace
16NF4197_4198	52.0777	15.779	CC	CC	GG	China	South	Landrace
16NF3505_3506	40.5063	20.0363	AA	AA	TT	China	South	Improved_cultivar
16NF3603_3604	47.305	18.292	AA	AA	TT	China	South	Improved_cultivar
16NF4668_4669	44.1863	19.62	AA	AA	TT	China	South	Improved_cultivar
16NF3503_3504	47.112	19.4767	AA	AA	TT	China	South	Improved_cultivar
16NF3517_3518	44.166	19.031	AA	AA	GG	China	South	Improved_cultivar
16NF2391_2392	41.5337	19.4537	AA	AA	GG	China	South	Improved_cultivar
16NF3451_3452	44.5863	20.3243	AA	CC	TT	China	South	Improved_cultivar
16NF4593	48.2337	16.9707	CC	AA	TT	China	South	Improved_cultivar
16NF3509_3510	49.746	16.642	CC	CC	GG	China	South	Improved_cultivar
16NF3511_3512	44.944	19.699	CC	CC	GG	China	South	Improved_cultivar
16NF3491_3492	49.3337	17.4833	CC	CC	GG	China	South	Improved_cultivar
16NF3459_3460	45.502	18.7717	CC	CC	GG	China	South	Improved_cultivar
16NF3519_3520	45.069	19.6397	CC	CC	GG	China	South	Improved_cultivar
16NF3483_3484	49.281	17.906	CC	CC	GG	China	South	Improved_cultivar
16NF3427_3428	47.9373	17.0523	CC	CC	GG	China	South	Improved_cultivar
16NF3259_3260	50.1393	18.3827	CC	CC	GG	China	South	Improved_cultivar

## Sheet: China+Uruguay
	GmMFT	GmDGAT1b	GmbZIP123
	Gm05_41854422	Gm17_4054733	Gm06_801649
	A/C	A/C	T/G
ZDD14107	C	C	G
ZDD14114	C	C	G
ZDD14115	C	C	G
ZDD14117	A	A	G
ZDD14123	A	C	G
ZDD21484	C	A	T
ZDD21489	C	C	G
ZDD21490	C	C	G
ZDD21494	C	C	G
ZDD21496	C	C	G
ZDD21498	C	N	K
ZDD21501	C	N	G
ZDD21503	C	C	G
ZDD21504	A	A	T
ZDD21506	C	C	T
ZDD21507	C	C	G
ZDD21512	C	C	G
ZDD21513	C	C	G
ZDD21515	C	N	G
ZDD21517	A	C	G
ZDD11273	A	C	T
ZDD22326	A	C	T
Uy908	A	A	T
Uy909	A	A	T
Uy910	A	A	T
Uy911	A	A	T
Uy912	A	A	T
Uy913	A	A	T
Uy914	A	A	T
Uy915	A	A	T
Uy916	A	A	T
Uy917	A	A	T
Uy918	A	A	T
Uy919	A	A	T
Uy920	A	A	T
Uy921	A	C	T
Uy922	A	A	T
Uy923	A	A	T
Uy924	A	C	T
Uy925	A	C	T
Uy926	A	A	T
Uy927	A	C	T
Uy928	A	N	T
Uy929	A	C	T
Uy930	A	A	T
Uy931	A	A	T
